# Supplementary material for: The 55K SNP-Based Exploration of QTLs for Spikelet Number Per Spike in a Tetraploid Wheat (Triticum turgidum L.) Population: Chinese Landrace “Ailanmai” × Wild Emmer
Source: Front Plant Sci. 2021 Aug 31;12:732837. doi: 10.3389/fpls.2021.732837 (PMC8439258; doi:10.3389/fpls.2021.732837)
Supplement: Supplementary Table 3 — Comparison of the genetic and physical positions of 6,537 mapped markers (including bin markers and co-segregated markers). [file Table_3.XLSX]

## Sheet: Sheet1
Supplementary Table 3 Comparison of the genetic and physical positions of 6537 mapped markers (including bin markers and co-segregated markers)
Marker ID	Genetic position		Physical Position (Durum)			Physical Position (Wild emmer 2.0)
	Chromosome	position	Chromosome	Physical position in genome assembly-start	Physical position in genome assembly-end	Chromosome	Physical position in genome assembly-start	Physical position in genome assembly-end
AX-110418768	1A	0	1A	4882533	4882603	1A	5812996	5813065
AX-111263780	1A	0	1A	4614887	4614955	2B	5932830	5932894
AX-110396896	1A	0.9	1A	6613272	6613342	1A	7993265	7993335
AX-110584864	1A	0.9	1A	5081670	5081740	1A	6140571	6140641
AX-111132735	1A	0.9	1A	6682104	6682174	1A	7874164	7874234
AX-109820251	1A	4.11	1A	7279095	7279165	1A	9052699	9052769
AX-109561480	1A	4.55	1A	8147524	8147594	1A	10008017	10008087
AX-109859174	1A	4.55	1A	7658777	7658847	1A	9316797	9316867
AX-109977373	1A	4.55	1A	7566162	7566232	1A	9359940	9359992
AX-110505566	1A	4.55	1A	7662067	7662137	1A	9320086	9320155
AX-89629592	1A	4.55	1A	8141326	8141396	1A	10001743	10001813
AX-111262089	1A	4.99	1A	8574041	8574111	1A	10536397	10536467
AX-109292832	1A	5.87	1A	9094466	9094536	1A	11182931	11183001
AX-109830811	1A	5.87	1A	9086373	9086443	1A	11177163	11177233
AX-110459479	1A	6.74	1A	9932064	9932134	1A	12116381	12116451
AX-109969719	1A	7.18	1A	9244650	9244720	1A	11708746	11708816
AX-111518386	1A	7.18	1A	9908113	9908183	1A	12092276	12092346
AX-109914247	1A	23.03	1A	11511907	11511979	1A	16847037	16847107
AX-108770405	1A	23.88	1A	18079914	18079983	1A	24396156	24396226
AX-108842309	1A	23.88	Un	343042890	343042958	1A	17630728	17630797
AX-108966198	1A	23.88	1A	13906337	13906407	1A	18899752	18899822
AX-109295825	1A	23.88	1A	13166701	13166771	1A	17427345	17427415
AX-109348628	1A	23.88	1A	18017726	18017796	1A	24328155	24328225
AX-109350385	1A	23.88	Un	344806199	344806269	1A	17634529	17634599
AX-110090502	1A	23.88	1A	13962205	13962275	1A	19434412	19434482
AX-110515151	1A	23.88	1A	17988935	17988991	1A	24258772	24258842
AX-110523831	1A	23.88	1A	13551754	13551824	1A	17866816	17866886
AX-110549046	1A	23.88	1A	18039940	18040010	1A	24353137	24353207
AX-110591299	1A	23.88	1A	18013811	18013881	1A	24324142	24324212
AX-110910898	1A	23.88	1A	12800946	12801016	1B	22896755	22896832
AX-111681732	1A	23.88	1A	17211544	17211612	1A	23581002	23581071
AX-110388488	1A	24.31	1A	18853043	18853113	1B	36158452	36158508
AX-110627812	1A	24.31	1A	19040403	19040473	1A	25638778	25638848
AX-110962638	1A	24.31	1A	19079043	19079113	1A	25682758	25682828
AX-111539534	1A	24.73	1A	19329993	19330063	1B	42821946	42822013
AX-111001034	1A	25.59	1A	20261026	20261096	1A	28368624	28368694
AX-89431833	1A	25.59	1A	20332300	20332370	1A	28433588	28433658
AX-108777993	1A	35.4	1A	27109667	27109737	1A	40664702	40664772
AX-108891329	1A	35.4	1A	27165572	27165642	1A	40720359	40720429
AX-109075767	1A	35.4	1A	27428700	27428770	1B	62429171	62429241
AX-109864205	1A	35.4	1A	27067246	27067316	1A	40623096	40623166
AX-109868730	1A	35.4	1A	27123866	27123936	1A	40678902	40678972
AX-110580754	1A	35.4	1A	26920592	26920662	1A	40474830	40474900
AX-110934450	1A	35.4	1A	27356532	27356602	1A	40916416	40916486
AX-89417996	1A	35.4	1A	26987771	26987841	1A	40542043	40542113
AX-109860252	1A	36.27	1A	27618843	27618913	1A	41193823	41193893
AX-110549037	1A	36.27	1A	27841269	27841339	1A	41386278	41386348
AX-89414133	1A	38.03	1A	29934279	29934349	1A	43401643	43401713
AX-109311143	1A	38.89	1A	29525207	29525276	Un	1726	1793
AX-89321650	1A	38.89	1A	29520859	29520929	1B	65866219	65866289
AX-108774722	1A	39.32	Un	348055802	348055872	1A	45116230	45116300
AX-108944717	1A	39.32	1A	36744687	36744757	1A	48877028	48877098
AX-108953018	1A	39.32	1A	36688716	36688786	1A	48825569	48825639
AX-109585123	1A	39.32	1A	31672807	31672877	1A	45089840	45089910
AX-109897617	1A	39.32	1A	35535693	35535763	1A	47765052	47765122
AX-109972218	1A	39.32	1A	31988612	31988682	1A	45497919	45497989
AX-110428968	1A	39.32	1A	32250460	32250528	1A	45759838	45759906
AX-110605358	1A	39.32	1A	31014100	31014170	1A	44263902	44263972
AX-110714545	1A	39.32	1A	33717429	33717499	1A	46105205	46105271
AX-110907506	1A	39.32	1A	34861510	34861580	1A	47111331	47111401
AX-110914868	1A	39.32	1A	36761036	36761106	1A	48893401	48893469
AX-111176006	1A	39.32	1A	31362234	31362304	1A	44738936	44739006
AX-111475213	1A	39.32	1A	36734293	36734363	1A	48866620	48866690
AX-111590048	1A	39.32	1A	36750655	36750725	1A	48883035	48883105
AX-111607717	1A	39.32	1A	34866544	34866614	1A	47116390	47116460
AX-111769036	1A	39.32	1A	36404146	36404216	1A	48589014	48589083
AX-108749698	1A	39.74	1A	37340559	37340629	1A	49468363	49468433
AX-108815180	1A	39.74	1A	38561296	38561366	1A	50613216	50613286
AX-108844296	1A	39.74	1A	39547210	39547280	1A	51682885	51682955
AX-108855740	1A	39.74	1A	37435152	37435222	1A	49529010	49529080
AX-108861532	1A	39.74	1A	37352130	37352200	1A	49462904	49462974
AX-108869741	1A	39.74	1A	37654304	37654374	1A	49741143	49741213
AX-108888974	1A	39.74	1A	39087871	39087941	1A	51152737	51152807
AX-109416055	1A	39.74	1A	37350428	37350498	1A	49461193	49461263
AX-109457318	1A	39.74	1A	37875034	37875104	1A	49916493	49916563
AX-109469190	1A	39.74	1A	37621804	37621874	1A	49708156	49708227
AX-109483727	1A	39.74	1A	37646170	37646240	1A	49733032	49733102
AX-109819835	1A	39.74	1A	38502812	38502882	1A	50554537	50554607
AX-109830325	1A	39.74	1A	37363864	37363934	1A	49468846	49468916
AX-109905095	1A	39.74	1A	39329862	39329932	1A	51401967	51402037
AX-109938347	1A	39.74	1A	39367716	39367786	1A	51502885	51502955
AX-110016374	1A	39.74	1A	38504969	38505039	1A	50556892	50556962
AX-110500599	1A	39.74	1A	38967079	38967149	1A	51037305	51037375
AX-110568782	1A	39.74	1A	37796465	37796535	1A	49878271	49878335
AX-110605790	1A	39.74	1A	38970138	38970208	1A	51040441	51040511
AX-110957385	1A	39.74	1A	38154901	38154971	1A	50206459	50206529
AX-111049578	1A	39.74	1A	37834512	37834582	5B	284496635	284496705
AX-111139240	1A	39.74	1A	39158764	39158834	1A	51230306	51230376
AX-111549088	1A	39.74	1A	37203511	37203581	1A	49315432	49315502
AX-111652672	1A	39.74	1A	37901283	37901353	1A	49942669	49942739
AX-109873198	1A	41.06	1A	47374696	47374766	1A	60364677	60364747
AX-108725829	1A	41.93	1A	47927563	47927633	1A	60883189	60883259
AX-108788274	1A	41.93	1A	47998536	47998606	1A	60956414	60956484
AX-110588524	1A	41.93	1A	47552625	47552695	1A	60519774	60519844
AX-110947347	1A	41.93	1A	48280016	48280086	1A	61387455	61387525
AX-111118840	1A	41.93	1A	48484428	48484498	6A	43668523	43668593
AX-110464570	1A	42.36	1A	49661648	49661718	1A	62187054	62187124
AX-108917531	1A	42.78	1A	51468128	51468198	1A	64040071	64040141
AX-109341972	1A	42.78	1A	50520869	50520939	1A	63012928	63012998
AX-109433977	1A	42.78	1A	50933819	50933889	1A	63396116	63396186
AX-110961101	1A	42.78	1A	50867005	50867075	1A	63317235	63317305
AX-108734538	1A	45.94	7A	269397036	269397106	7A	282000301	282000371
AX-108740017	1A	45.94	1A	298697784	298697854	1A	317598009	317598079
AX-108747751	1A	45.94	1A	294634389	294634459	1A	313453280	313453350
AX-108749971	1A	45.94	1A	306598817	306598887	1A	325535801	325535871
AX-108776007	1A	45.94	1A	295318645	295318715	1A	314135194	314135264
AX-108777813	1A	45.94	1A	319468282	319468352	1A	338480353	338480423
AX-108791013	1A	45.94	1A	302208168	302208238	1A	321044692	321044762
AX-108800232	1A	45.94	1A	333052263	333052333	1A	352110552	352110622
AX-108809445	1A	45.94	1A	297501966	297502036	1A	316278512	316278582
AX-108817901	1A	45.94	1A	301301874	301301944	3A	477048932	477049002
AX-108820820	1A	45.94	1A	331511054	331511124	1A	350567249	350567319
AX-108836436	1A	45.94	1A	301516272	301516342	1A	320357197	320357267
AX-108841071	1A	45.94	1A	320973379	320973449	1A	339991244	339991314
AX-108849716	1A	45.94	1A	285652599	285652669	1A	304489283	304489353
AX-108868514	1A	45.94	1A	299395061	299395131	1A	318205712	318205782
AX-108875042	1A	45.94	1A	302015319	302015389	1A	320850607	320850677
AX-108883385	1A	45.94	7A	271180767	271180837	7A	283753324	283753394
AX-108927864	1A	45.94	1A	327443500	327443570	1A	346483846	346483916
AX-108938311	1A	45.94	7A	272323870	272323940	7A	284887543	284887613
AX-108942531	1A	45.94	7A	273356134	273356204	7A	285919024	285919094
AX-108943547	1A	45.94	1A	301501380	301501450	1A	320342008	320342078
AX-108965988	1A	45.94	1A	327452453	327452523	1A	346492799	346492869
AX-108969133	1A	45.94	1A	298817895	298817965	1A	317706232	317706302
AX-108970514	1A	45.94	7A	269071561	269071631	7A	281668937	281669007
AX-108973818	1A	45.94	1A	316609551	316609621	1A	335610142	335610212
AX-108982129	1A	45.94	1A	302413499	302413569	1A	321250680	321250750
AX-109032174	1A	45.94	1A	333037659	333037729	1A	352095845	352095915
AX-109054331	1A	45.94	1A	295925854	295925924	1A	314712420	314712490
AX-109273103	1A	45.94	7A	275900307	275900377	7A	288399631	288399701
AX-109274274	1A	45.94	1A	307105746	307105814	1A	326029563	326029631
AX-109296950	1A	45.94	1A	314091902	314091972	1A	333075682	333075752
AX-109299211	1A	45.94	1A	320726403	320726473	1A	339743858	339743928
AX-109304452	1A	45.94	1A	337026034	337026104	1A	356097910	356097980
AX-109310093	1A	45.94	1A	330514012	330514082	1A	349567601	349567671
AX-109311058	1A	45.94	7A	270510384	270510454	7A	283105846	283105916
AX-109324621	1A	45.94	1A	308980868	308980938	1A	327930564	327930634
AX-109331801	1A	45.94	1A	303632965	303633035	1A	322479916	322479985
AX-109334569	1A	45.94	1A	329918587	329918657	1A	348965714	348965784
AX-109341151	1A	45.94	1A	303350400	303350470	1A	322178476	322178546
AX-109351766	1A	45.94	1A	325160217	325160287	1A	344190931	344191001
AX-109356451	1A	45.94	1A	294882027	294882097	1A	313700951	313701021
AX-109361287	1A	45.94	1A	300862004	300862074	1A	319689065	319689135
AX-109379579	1A	45.94	1A	301535670	301535740	1A	320376595	320376665
AX-109379747	1A	45.94	1A	306870534	306870604	1A	325808206	325808276
AX-109385130	1A	45.94	1A	333091241	333091311	1A	352150199	352150269
AX-109388848	1A	45.94	1A	296648497	296648565	1A	315434530	315434598
AX-109388909	1A	45.94	1A	329952190	329952260	1A	348999733	348999803
AX-109391662	1A	45.94	6A	376362252	376362296	1A	323867715	323867785
AX-109408475	1A	45.94	1A	301064987	301065057	1A	319902963	319903033
AX-109421148	1A	45.94	1A	284834749	284834819	1A	303670280	303670350
AX-109429970	1A	45.94	1A	295608979	295609049	1A	314394646	314394716
AX-109444809	1A	45.94	1A	327198997	327199067	1A	346237961	346238031
AX-109446822	1A	45.94	1A	301506548	301506618	1A	320347175	320347245
AX-109451916	1A	45.94	1A	301074618	301074688	1A	319912591	319912661
AX-109456487	1A	45.94	1A	306606440	306606510	1A	325543174	325543244
AX-109474889	1A	45.94	1A	300854760	300854830	1A	319681811	319681881
AX-109497351	1A	45.94	1A	303638520	303638590	1A	322485419	322485489
AX-109513987	1A	45.94	1A	298690790	298690860	1A	317590830	317590900
AX-109519346	1A	45.94	1A	330997615	330997685	1A	350054418	350054488
AX-109581304	1A	45.94	7A	282027024	282027094	7A	294568391	294568461
AX-109613064	1A	45.94	1A	316006716	316006786	1A	334990801	334990871
AX-109815583	1A	45.94	1A	337230996	337231066	1A	356304626	356304696
AX-109831421	1A	45.94	1A	298686070	298686140	1A	317586110	317586180
AX-109831872	1A	45.94	7A	276699362	276699432	7A	289165418	289165488
AX-109837980	1A	45.94	1A	295969723	295969793	1A	314766365	314766435
AX-109838548	1A	45.94	1A	296640734	296640804	1A	315426586	315426656
AX-109839840	1A	45.94	1A	296356693	296356763	1A	315151493	315151563
AX-109846269	1A	45.94	1A	301520180	301520250	1A	320361105	320361175
AX-109846663	1A	45.94	7A	271779604	271779674	7A	284355670	284355740
AX-109848072	1A	45.94	1A	309222074	309222144	1A	328166587	328166657
AX-109856441	1A	45.94	1A	296717446	296717516	1A	315502773	315502837
AX-109860609	1A	45.94	7A	283876977	283877047	7A	296448489	296448559
AX-109869754	1A	45.94	1B	334251136	334251206	1A	322473520	322473590
AX-109879626	1A	45.94	1A	250903774	250903844	1A	270637945	270638015
AX-109879902	1A	45.94	1A	307748394	307748464	1A	326698213	326698283
AX-109894800	1A	45.94	1A	300877563	300877631	1A	319714293	319714361
AX-109901036	1A	45.94	1A	322966203	322966273	1A	341997445	341997515
AX-109912922	1A	45.94	1A	294370420	294370490	1A	313218044	313218114
AX-109925531	1A	45.94	1A	296731823	296731893	1A	315517143	315517213
AX-109934339	1A	45.94	1A	284499635	284499705	1A	303333110	303333180
AX-109940152	1A	45.94	1A	294630736	294630806	1A	313449628	313449698
AX-109949165	1A	45.94	1A	301381067	301381137	1A	320220893	320220963
AX-109964909	1A	45.94	1A	303326244	303326314	1A	322154535	322154605
AX-109967116	1A	45.94	1A	328074711	328074781	1A	347116711	347116781
AX-109989476	1A	45.94	7A	282780873	282780943	7A	295332965	295333035
AX-110006972	1A	45.94	1A	302889667	302889737	1A	321702590	321702660
AX-110018834	1A	45.94	1A	330801827	330801897	1A	349856011	349856081
AX-110040563	1A	45.94	7A	275625015	275625085	7A	288096329	288096399
AX-110129942	1A	45.94	1A	302425266	302425336	1A	321262642	321262712
AX-110364488	1A	45.94	1A	302808126	302808196	1A	321620310	321620380
AX-110366180	1A	45.94	7A	271105011	271105081	7A	283676760	283676830
AX-110367827	1A	45.94	1A	307116937	307117007	1A	326040757	326040827
AX-110372348	1A	45.94	1A	295599852	295599912	1A	314385485	314385555
AX-110376497	1A	45.94	1A	318743343	318743413	1A	337749391	337749461
AX-110381811	1A	45.94	1A	302196813	302196883	1A	321033340	321033410
AX-110384221	1A	45.94	1A	299925872	299925942	1A	318741236	318741306
AX-110401576	1A	45.94	1A	331681198	331681268	1A	350736544	350736614
AX-110406943	1A	45.94	1A	302182246	302182316	1A	321018650	321018720
AX-110431751	1A	45.94	1A	285194018	285194088	1A	304034322	304034392
AX-110433324	1A	45.94	7A	268554962	268555032	7A	281144947	281145017
AX-110439012	1A	45.94	1A	327448440	327448510	1A	346488786	346488856
AX-110471563	1A	45.94	1A	311713562	311713632	1A	330713299	330713369
AX-110499703	1A	45.94	1A	306377782	306377850	1A	325313559	325313627
AX-110506780	1A	45.94	1A	297689474	297689544	1A	316457763	316457833
AX-110506787	1A	45.94	1A	333371760	333371830	1A	352439430	352439500
AX-110511731	1A	45.94	1A	328364615	328364685	1A	347405584	347405654
AX-110546251	1A	45.94	1A	327186379	327186449	1A	346225343	346225413
AX-110567183	1A	45.94	1A	330086278	330086348	1A	349138077	349138147
AX-110569762	1A	45.94	7A	269319087	269319157	7A	281922680	281922750
AX-110604145	1A	45.94	1A	314893127	314893197	1A	333880105	333880175
AX-110668794	1A	45.94	7A	282236930	282237000	7A	294792372	294792442
AX-110676916	1A	45.94	1A	311717210	311717279	1A	330717100	330717169
AX-110697418	1A	45.94	1A	283938019	283938089	1A	302764399	302764469
AX-110704465	1A	45.94	1A	336225448	336225518	1A	355287520	355287590
AX-110742523	1A	45.94	1A	307303254	307303324	1A	326215347	326215417
AX-110920806	1A	45.94	1A	295905897	295905967	1A	314692254	314692324
AX-110921788	1A	45.94	1A	327091581	327091651	1A	346129809	346129879
AX-110928652	1A	45.94	1A	327234187	327234257	1A	346273902	346273972
AX-110943562	1A	45.94	1A	294889065	294889135	1A	313707980	313708050
AX-110970456	1A	45.94	1A	297795470	297795540	1A	316601303	316601373
AX-110972193	1A	45.94	1A	301511190	301511260	1A	320351876	320351946
AX-110977845	1A	45.94	1A	309912011	309912081	1A	328885304	328885374
AX-110988058	1A	45.94	1A	300462921	300462991	1A	319290395	319290465
AX-110994043	1A	45.94	1A	305709512	305709582	1A	324570650	324570720
AX-110994106	1A	45.94	1A	313203507	313203577	1A	332186174	332186244
AX-110998966	1A	45.94	1A	296780409	296780479	1A	315570938	315571008
AX-111005048	1A	45.94	1A	302848942	302849012	1A	321661873	321661943
AX-111018704	1A	45.94	7A	284161701	284161771	7A	296753244	296753314
AX-111034164	1A	45.94	1A	310619575	310619644	1A	329602125	329602194
AX-111100626	1A	45.94	7A	281934585	281934655	7A	294468866	294468936
AX-111102675	1A	45.94	1A	307571778	307571848	1A	326525848	326525918
AX-111104213	1A	45.94	1A	294856336	294856406	1A	313675334	313675404
AX-111120481	1A	45.94	1A	297185167	297185237	1A	315968644	315968714
AX-111133220	1A	45.94	1A	298549114	298549184	1A	317447593	317447663
AX-111140587	1A	45.94	1A	317483331	317483401	1A	336485756	336485826
AX-111147123	1A	45.94	1A	300868909	300868979	1A	319705482	319705552
AX-111218514	1A	45.94	1A	308562276	308562346	1A	327510048	327510118
AX-111242393	1A	45.94	1A	294407635	294407705	1A	313255248	313255318
AX-111454083	1A	45.94	1A	329190646	329190716	1A	348234988	348235058
AX-111472392	1A	45.94	1A	300441426	300441496	1A	319268431	319268501
AX-111481601	1A	45.94	1A	312549385	312549455	1A	331536343	331536413
AX-111487409	1A	45.94	1A	327101310	327101380	1A	346139803	346139873
AX-111491669	1A	45.94	1A	313561559	313561629	1A	332544829	332544899
AX-111516716	1A	45.94	1A	327549198	327549268	1A	346590571	346590641
AX-111523338	1A	45.94	1A	303269773	303269843	1A	322098592	322098662
AX-111526733	1A	45.94	7A	270241721	270241791	7A	282836975	282837045
AX-111553287	1A	45.94	1A	321945714	321945784	1A	340975365	340975435
AX-111554735	1A	45.94	1A	302262871	302262941	1A	321099402	321099472
AX-111572655	1A	45.94	1A	318228700	318228770	1A	337233898	337233968
AX-111580125	1A	45.94	1A	302667625	302667695	1A	321478598	321478668
AX-111620737	1A	45.94	1A	307442405	307442475	1A	326370628	326370698
AX-111621487	1A	45.94	7A	276856956	276857026	7A	289302520	289302590
AX-111624842	1A	45.94	1A	331459572	331459642	1A	350516338	350516408
AX-111638456	1A	45.94	1A	285223169	285223239	1A	304059057	304059127
AX-111652012	1A	45.94	1A	326681230	326681300	1A	345713266	345713336
AX-111653805	1A	45.94	1A	297705847	297705917	1A	316474168	316474238
AX-111701587	1A	45.94	1A	332444681	332444751	1A	351499742	351499812
AX-111717479	1A	45.94	1A	299093894	299093964	1A	317971573	317971643
AX-111736828	1A	45.94	1A	332638439	332638510	1A	351694254	351694325
AX-111760379	1A	45.94	7A	278321092	278321162	7A	290763456	290763526
AX-111775939	1A	45.94	1A	297958759	297958829	1A	316746900	316746970
AX-86169491	1A	45.94	1B	325696521	325696591	1A	314391262	314391332
AX-94415447	1A	45.94	1A	331275361	331275431	1A	350331404	350331474
AX-94439447	1A	45.94	1A	285708569	285708639	1A	304545258	304545328
AX-94446416	1A	45.94	1A	298701868	298701938	1A	317602093	317602163
AX-108735953	1A	46.79	1A	340161116	340161186	1A	359236000	359236070
AX-108800654	1A	46.79	1A	346535681	346535751	1A	365605002	365605072
AX-108844691	1A	46.79	1A	337286460	337286530	1A	356360241	356360311
AX-108861860	1A	46.79	1A	348434231	348434301	1A	367500394	367500464
AX-108899002	1A	46.79	1A	345542240	345542310	1A	364633972	364634042
AX-108899495	1A	46.79	1A	341275433	341275503	2A	781660456	781660526
AX-108947403	1A	46.79	1A	345204959	345205029	1A	364278989	364279059
AX-108950008	1A	46.79	1A	342223149	342223219	1A	361300027	361300097
AX-109365282	1A	46.79	1A	338801108	338801178	1A	357877436	357877506
AX-109606033	1A	46.79	1A	346546762	346546832	1A	365616093	365616163
AX-109876087	1A	46.79	1A	340138424	340138494	1A	359212689	359212759
AX-109886270	1A	46.79	1A	337929517	337929587	1A	357003806	357003876
AX-110488785	1A	46.79	1A	348559358	348559428	1A	367625876	367625946
AX-110973817	1A	46.79	1A	341563051	341563121	1A	360638838	360638908
AX-110990436	1A	46.79	1A	343204169	343204239	1A	362282697	362282767
AX-111074719	1A	46.79	1A	347614285	347614355	1A	366677688	366677758
AX-111258903	1A	46.79	1A	343034331	343034401	1A	362111409	362111479
AX-111261118	1A	46.79	1A	348252930	348253000	1A	367318905	367318975
AX-111458532	1A	46.79	1A	340981069	340981139	1A	360058453	360058523
AX-111464281	1A	46.79	1A	347977613	347977683	1A	367044011	367044081
AX-111546934	1A	46.79	1A	347674424	347674494	1A	366738988	366739058
AX-111573469	1A	46.79	1A	342366938	342367008	1A	361444019	361444089
AX-111635819	1A	46.79	1A	345508917	345508987	1A	364600596	364600666
AX-111697970	1A	46.79	1A	347914844	347914914	1A	366981025	366981095
AX-108775105	1A	47.22	1A	360553985	360554055	1A	379848199	379848269
AX-108850659	1A	47.22	1A	362846686	362846756	1A	382094403	382094473
AX-108868008	1A	47.22	1A	356234376	356234446	1A	375480811	375480881
AX-108874109	1A	47.22	1A	348972911	348972981	1A	368041482	368041552
AX-108946403	1A	47.22	1A	362982755	362982825	1A	382234526	382234596
AX-108954129	1A	47.22	1A	355668733	355668803	1A	374935657	374935727
AX-109312262	1A	47.22	1A	362803101	362803171	1A	382068805	382068875
AX-109335291	1A	47.22	1A	349363030	349363100	1A	368409389	368409459
AX-109423270	1A	47.22	1A	351797459	351797529	1A	370955712	370955782
AX-109442898	1A	47.22	1A	352656727	352656797	1A	371841021	371841091
AX-109489633	1A	47.22	1A	363188572	363188642	1A	382440051	382440121
AX-109511730	1A	47.22	1A	359951444	359951515	1A	379278789	379278860
AX-109516281	1A	47.22	1A	358192763	358192833	1A	377425625	377425695
AX-109527244	1A	47.22	1A	351452410	351452480	1A	370604305	370604375
AX-109601331	1A	47.22	1A	365350308	365350378	1A	384560061	384560131
AX-109880511	1A	47.22	1A	354539366	354539436	1A	373829019	373829089
AX-109929379	1A	47.22	1A	350128814	350128884	1B	406839674	406839744
AX-109949075	1A	47.22	1A	351363704	351363774	1A	370514847	370514917
AX-109950756	1A	47.22	1A	356926506	356926576	1A	376158878	376158948
AX-109969238	1A	47.22	1A	362515465	362515535	1A	381767673	381767743
AX-109995513	1A	47.22	1A	358877751	358877821	1A	378191578	378191648
AX-110121645	1A	47.22	1A	362738021	362738091	1A	382002676	382002746
AX-110415470	1A	47.22	1A	362268814	362268884	1A	381443701	381443771
AX-110502289	1A	47.22	1A	362315602	362315672	1A	381543178	381543248
AX-110547230	1A	47.22	1A	348941144	348941214	1A	368014995	368015065
AX-110562746	1A	47.22	1A	352840902	352840972	1A	372009879	372009949
AX-110607889	1A	47.22	1A	349216507	349216577	1A	368254312	368254382
AX-111138197	1A	47.22	1A	353142491	353142561	1A	372332320	372332390
AX-111483838	1A	47.22	1A	351094800	351094870	1A	370217006	370217076
AX-111490235	1A	47.22	1A	355893807	355893877	1A	375165769	375165839
AX-111585507	1A	47.22	1A	362885406	362885476	1A	382135765	382135835
AX-111620530	1A	47.22	1A	360845430	360845500	1A	380131295	380131365
AX-111696606	1A	47.22	1A	356663164	356663234	1A	375896921	375896991
AX-108752091	1A	49.42	1A	387451701	387451771	1A	407743938	407744008
AX-108774950	1A	49.42	1A	388908296	388908366	1A	409180803	409180873
AX-109442555	1A	49.42	1A	385034361	385034431	1A	405304923	405304993
AX-109948892	1A	49.42	1A	386243647	386243717	1A	406499765	406499835
AX-110083753	1A	49.42	1A	388893708	388893778	1A	409158674	409158744
AX-110529297	1A	49.42	1A	384961006	384961074	1A	405231797	405231865
AX-110999747	1A	49.42	1A	390675208	390675278	1A	411072285	411072355
AX-111163383	1A	49.42	1A	382587339	382587409	1A	402951993	402952063
AX-111597054	1A	49.42	1A	387961079	387961149	1A	408270240	408270310
AX-109333238	1A	49.85	1A	393707739	393707809	1A	414112219	414112289
AX-111494269	1A	50.72	1A	424572673	424572743	1A	446196466	446196536
AX-109328526	1A	57.91	1A	465914232	465914300	1A	487704410	487704480
AX-86172575	1A	57.91	1A	464125729	464125799	1A	485787043	485787113
AX-108912867	1A	58.34	1A	466296355	466296425	1A	488063888	488063958
AX-109044183	1A	58.34	1A	466215879	466215949	1A	487979100	487979170
AX-111757978	1A	58.34	1A	466285536	466285606	1A	488053039	488053109
AX-109384168	1A	58.76	1A	466351624	466351693	1A	488131222	488131291
AX-109582067	1A	58.76	1A	466667583	466667653	1A	488480349	488480419
AX-110926621	1A	59.18	1A	467108631	467108701	1A	488905855	488905925
AX-111109755	1A	59.18	1A	467630078	467630148	1A	489425353	489425423
AX-108870453	1A	60.04	1A	470285459	470285529	1A	492112495	492112565
AX-109471878	1A	60.04	1A	469682527	469682597	1A	491492007	491492077
AX-111493911	1A	60.04	1A	472471827	472471897	1A	494398313	494398383
AX-111729375	1A	60.04	1A	468954354	468954424	1A	490755613	490755683
AX-109447158	1A	63.68	1A	481067854	481067924	1A	502904126	502904196
AX-109339397	1A	64.54	1A	481908119	481908189	1A	503738822	503738892
AX-110371895	1A	64.54	1A	482362643	482362712	1A	504196485	504196554
AX-110503827	1A	64.54	1A	482417707	482417777	1A	504252109	504252179
AX-111120791	1A	64.98	1A	482817195	482817265	1A	504652691	504652761
AX-108765611	1A	65.41	1A	483940518	483940588	1A	505840789	505840859
AX-109860740	1A	65.41	1A	483747076	483747146	1A	505645540	505645610
AX-110418193	1A	65.41	1A	483580753	483580817	1A	505478033	505478097
AX-110499408	1A	65.41	1A	483743586	483743656	1A	505642050	505642120
AX-110932807	1A	65.41	1A	484664749	484664819	1A	506567076	506567146
AX-110976553	1A	65.41	1A	485225661	485225731	1A	507165471	507165541
AX-110991760	1A	65.41	1A	483569077	483569147	1A	505465994	505466064
AX-111767473	1A	65.41	1A	484505487	484505557	1A	506405987	506406057
AX-111803078	1A	65.41	1A	484474165	484474235	1A	506373886	506373956
AX-109336866	1A	66.71	1A	486770261	486770331	1A	508736088	508736158
AX-109365768	1A	66.71	1A	487153313	487153383	1A	509162540	509162610
AX-109516730	1A	66.71	1A	486765773	486765843	1A	508731469	508731539
AX-110966578	1A	66.71	1A	487167502	487167572	1A	509177242	509177312
AX-108726330	1A	70.92	1A	490462175	490462245	1A	512664529	512664599
AX-109828155	1A	70.92	1A	490450700	490450770	1A	512653392	512653462
AX-108795458	1A	71.79	1A	490519031	490519101	1A	512721914	512721984
AX-109330936	1A	73.1	1A	492937190	492937260	1A	515136776	515136846
AX-110424311	1A	73.1	1A	493051319	493051389	1A	515251951	515252021
AX-108975356	1A	74.41	1A	490905759	490905829	1A	513090900	513090970
AX-109283634	1A	74.41	1A	493413737	493413807	1A	515626842	515626912
AX-109290544	1A	74.41	1A	491465891	491465961	1A	513673475	513673545
AX-109384637	1A	74.41	1A	490776941	490777011	1A	512972048	512972118
AX-109499408	1A	74.41	1A	490730394	490730464	1A	512925132	512925199
AX-110944794	1A	74.41	1A	490736681	490736751	1A	512931489	512931558
AX-111022844	1A	74.41	1A	491112667	491112737	1A	513318167	513318237
AX-111235717	1A	74.41	1A	491797723	491797793	1A	514035733	514035803
AX-111700821	1A	74.41	1A	491122239	491122309	1A	513327609	513327679
AX-111649582	1A	74.84	1A	493409016	493409086	1A	515621716	515621786
AX-108766125	1A	75.7	1A	495326305	495326375	1A	517568655	517568725
AX-108835098	1A	75.7	1A	493854331	493854401	1A	516072116	516072186
AX-109999760	1A	75.7	1A	493479934	493480004	1A	515703178	515703248
AX-110474826	1A	75.7	1A	495291016	495291085	1A	517547531	517547601
AX-110490263	1A	75.7	1A	495684923	495684993	1A	517891445	517891515
AX-110637955	1A	75.7	1A	495793584	495793654	1A	518000717	518000787
AX-110920753	1A	75.7	1A	494268396	494268466	1A	516516097	516516167
AX-110957642	1A	75.7	1A	494259799	494259869	1A	516507470	516507540
AX-111481325	1A	75.7	1A	494962888	494962958	1A	517181394	517181464
AX-111676237	1A	75.7	1A	493431513	493431583	1A	515647221	515647291
AX-111740931	1A	75.7	1A	495797127	495797197	1A	518004218	518004288
AX-108917595	1A	76.56	1A	496620324	496620394	1A	518957858	518957928
AX-109322511	1A	76.56	1A	496613576	496613646	1A	518951286	518951356
AX-109331040	1A	76.56	1A	495885947	495886017	1A	518105536	518105606
AX-109359173	1A	76.56	1A	496009638	496009708	1A	518265714	518265784
AX-109916940	1A	76.56	1A	498798442	498798512	1A	521193600	521193670
AX-109932769	1A	76.56	1A	500599428	500599498	1A	523012661	523012731
AX-109967307	1A	76.56	1A	501623515	501623585	1A	524013541	524013611
AX-111218361	1A	76.56	1A	500068096	500068166	1A	522512248	522512318
AX-111600781	1A	76.56	1A	495999008	495999078	1A	518270937	518271007
AX-111650121	1A	76.56	1A	496056158	496056228	1A	518231389	518231458
AX-89527966	1A	76.56	1A	496112229	496112299	1A	518183487	518183557
AX-108914408	1A	77.44	1A	506634973	506635043	1A	529152166	529152236
AX-109377040	1A	77.44	1A	507083939	507084009	1A	530179337	530179407
AX-110016390	1A	77.44	1A	507509195	507509265	1A	530573963	530574033
AX-110540781	1A	77.44	1A	507348355	507348425	1A	530414880	530414948
AX-110611419	1A	77.44	1A	506795927	506795997	1A	529317835	529317905
AX-111131081	1A	77.44	1A	506776660	506776730	1A	529298849	529298919
AX-111680781	1A	77.44	1A	507621838	507621908	1A	530684661	530684731
AX-109345385	1A	78.32	1A	504973005	504973075	1A	527410497	527410567
AX-109626482	1A	78.32	1A	505469723	505469793	1A	527919683	527919753
AX-109894911	1A	78.32	1A	505221308	505221378	1A	527670412	527670482
AX-109940978	1A	78.32	1A	505375224	505375294	1A	527822598	527822668
AX-110044222	1A	78.32	1A	505485590	505485660	1A	527935558	527935628
AX-110983052	1A	78.32	1A	505528547	505528617	1A	527988235	527988305
AX-111140737	1A	78.32	1A	505668720	505668790	1A	528139229	528139299
AX-108814409	1A	79.2	1A	508251137	508251208	1A	531311692	531311763
AX-108738272	1A	79.63	1A	508633720	508633790	1A	531671432	531671502
AX-109598421	1A	79.63	1A	508597382	508597452	1A	531632805	531632875
AX-111453167	1A	81.41	1A	512081988	512082058	1A	535376593	535376663
AX-110424576	1A	84.17	1A	504740940	504741010	1A	527199246	527199316
AX-110565611	1A	84.17	1A	503740087	503740157	1A	526236269	526236339
AX-110670877	1A	84.17	1A	504149203	504149273	1A	526581302	526581372
AX-110972166	1A	85.05	1A	500111032	500111102	1A	522583854	522583924
AX-111496677	1A	85.05	1A	500177038	500177108	1A	522654406	522654476
AX-109055961	1A	86.84	1A	497158285	497158355	1A	519535453	519535523
AX-109832349	1A	86.84	1A	497169828	497169898	1A	519547218	519547288
AX-111055796	1A	86.84	1A	497328986	497329056	1A	519707531	519707601
AX-108742844	1A	87.27	1A	501144065	501144135	1A	523540625	523540695
AX-110548430	1A	87.27	1A	501996100	501996170	1A	524382741	524382811
AX-109870507	1A	88.14	1A	503536130	503536200	1A	526027785	526027855
AX-110485750	1A	88.14	1A	503610813	503610883	1A	526106962	526107032
AX-111031603	1A	88.14	1A	503399150	503399220	1A	525881624	525881694
AX-109514069	1A	88.58	1A	506105336	506105406	1A	528625717	528625787
AX-109822323	1A	88.58	1A	505826968	505827038	1A	528321796	528321866
AX-109904229	1A	88.58	1A	507953531	507953601	1A	531012628	531012698
AX-110058285	1A	88.58	1A	507860291	507860361	1A	530941759	530941829
AX-110076355	1A	88.58	1A	507934274	507934344	1A	530980421	530980491
AX-110546430	1A	88.58	1A	507477475	507477545	1A	530542118	530542188
AX-111118068	1A	88.58	1A	506643089	506643159	1A	529162663	529162733
AX-111523929	1A	88.58	1A	507884337	507884407	1A	530966259	530966329
AX-111590181	1A	88.58	1A	507123393	507123463	1A	530220047	530220117
AX-109320444	1A	89.01	1A	506115158	506115228	1A	528635648	528635718
AX-109326813	1A	89.01	1A	505934957	505935027	1A	528448771	528448841
AX-109877312	1A	89.01	1A	505930322	505930392	1A	528444081	528444151
AX-110363483	1A	89.01	1B	556237505	556237574	1A	528477304	528477374
AX-110367530	1A	89.01	1A	506192327	506192397	1A	528713215	528713285
AX-110595621	1A	89.01	1A	505971829	505971899	1A	528486089	528486159
AX-110671993	1A	89.01	1A	506174954	506175024	1A	528695877	528695947
AX-110989752	1A	89.01	1A	505979005	505979075	1A	528493291	528493361
AX-111101980	1A	89.01	1A	506003791	506003861	1A	528518093	528518163
AX-111451910	1A	89.01	1A	506392656	506392726	1A	528912550	528912620
AX-111734804	1A	89.01	1A	505811474	505811544	1A	528305619	528305689
AX-109272113	1A	89.89	1A	508228881	508228951	1A	531288374	531288444
AX-109902402	1A	89.89	1A	508142058	508142128	1A	531185054	531185124
AX-109355072	1A	90.32	1A	508869087	508869156	1A	531915334	531915404
AX-109290052	1A	91.64	1A	509637410	509637480	1A	532737553	532737623
AX-109856438	1A	91.64	1A	510261077	510261147	1A	533548294	533548364
AX-110443157	1A	91.64	1A	509621501	509621571	1A	532721604	532721674
AX-110991168	1A	91.64	1B	563745068	563745138	1B	589946622	589946692
AX-109357178	1A	92.07	1A	511397611	511397681	1A	534657552	534657622
AX-109873900	1A	92.07	1A	511919237	511919307	1A	535179153	535179223
AX-111505195	1A	92.07	1A	511880274	511880344	1A	535146398	535146468
AX-89423498	1A	92.07	1A	510796395	510796465	1A	534069027	534069097
AX-109274407	1A	92.5	1A	513377040	513377110	1A	537262166	537262236
AX-108963687	1A	92.94	1A	522644343	522644413	1A	542850232	542850302
AX-110192305	1A	92.94	1A	522679144	522679214	1A	542883338	542883408
AX-110595454	1A	93.38	5B	658245957	658246025	1A	543348002	543348068
AX-109105167	1A	93.82	5A	322351	322421	1A	543559625	543559695
AX-109408386	1A	93.82	1A	523275507	523275575	1A	543551930	543552000
AX-110673287	1A	95.59	1A	525742724	525742794	1A	545407437	545407507
AX-109821562	1A	96.9	1A	528310421	528310491	1A	548889171	548889241
AX-109971811	1A	96.9	1A	528946834	528946904	1A	549619798	549619868
AX-110530946	1A	96.9	1A	528131113	528131183	1A	548682577	548682647
AX-108762060	1A	97.77	1A	526708473	526708543	1A	546976445	546976515
AX-109364165	1A	97.77	1A	529973542	529973612	1A	550694843	550694913
AX-109489075	1A	97.77	1A	526139065	526139135	1A	546528170	546528240
AX-109530053	1A	97.77	1A	526800645	526800717	1A	547081057	547081128
AX-109621954	1A	97.77	Un	289024904	289024974	1A	546195890	546195960
AX-109903014	1A	97.77	1A	527558128	527558198	1A	547821859	547821928
AX-109949821	1A	97.77	1A	530377225	530377295	1A	551129067	551129137
AX-110398021	1A	97.77	1A	526675999	526676069	1A	546944382	546944452
AX-110471077	1A	97.77	1A	526848033	526848103	1B	623462785	623462856
AX-110524127	1A	97.77	1A	526790731	526790801	1A	547060756	547060826
AX-110597912	1A	97.77	1A	528831935	528832005	1A	549500874	549500944
AX-86178153	1A	97.77	Un	5871894	5871964	1A	546169992	546170062
AX-94433660	1A	97.77	1A	526096982	526097045	1A	546336812	546336877
AX-108857471	1A	98.2	1A	530977816	530977869	1A	551547773	551547843
AX-110594754	1A	98.64	1A	531168538	531168608	1A	551805744	551805814
AX-109428760	1A	100.41	1A	531249929	531249999	1A	551891909	551891979
AX-109981793	1A	101.72	1A	532545667	532545737	1A	553141479	553141549
AX-109368532	1A	102.15	1B	599427300	599427370	1B	631702881	631702951
AX-109861530	1A	102.15	1A	535323573	535323643	1A	555983194	555983264
AX-110551474	1A	102.15	1A	534242318	534242388	1A	554867316	554867386
AX-111043857	1A	102.15	1A	533845177	533845247	1A	554446639	554446709
AX-111149608	1A	102.15	1A	534112560	534112630	1A	554716727	554716797
AX-111151046	1A	102.15	1A	534268234	534268304	1A	554892094	554892164
AX-111570550	1A	102.15	1A	534790013	534790083	1A	555413276	555413346
AX-111573424	1A	102.15	1A	533439133	533439203	1A	553977376	553977446
AX-109963346	1A	105.83	1A	537270292	537270362	1A	558102746	558102816
AX-110029564	1A	105.83	1A	538385621	538385691	1A	559269499	559269569
AX-111520973	1A	105.83	1A	537292475	537292545	1A	558115520	558115590
AX-111612496	1A	107.17	1A	538943330	538943400	1A	559885924	559885994
AX-111021532	1A	108.53	1B	618600460	618600530	1B	645830001	645830071
AX-109477991	1A	111.75	1A	562553345	562553415	1A	561489149	561489219
AX-110456528	1A	111.75	1A	562712591	562712661	1A	561330868	561330938
AX-109035047	1A	113.08	1A	561627554	561627622	1A	562160787	562160855
AX-110419292	1A	113.08	1A	561710479	561710549	1A	562066307	562066377
AX-110617786	1A	114.4	1A	561961285	561961355	1A	561830645	561830715
AX-108808989	1A	115.28	1A	560269747	560269817	1A	563558081	563558151
AX-109852615	1A	115.28	1A	560262691	560262761	1A	563565184	563565254
AX-109349789	1A	116.15	1A	560386447	560386517	1A	563456129	563456199
AX-110128088	1A	116.15	1B	625188638	625188708	1B	652813859	652813929
AX-110439056	1A	116.15	1B	625009347	625009417	1B	652644135	652644205
AX-111016036	1A	116.15	1A	560377357	560377427	1A	563465224	563465294
AX-108798656	1A	117.02	1A	559305686	559305756	1A	564651711	564651781
AX-109329575	1A	117.02	1A	557929881	557929951	1A	566431262	566431332
AX-110909230	1A	117.02	1A	559299603	559299673	1A	564657781	564657851
AX-111652275	1A	117.02	1A	559472862	559472932	1A	564517205	564517275
AX-108854873	1A	117.45	1A	560125662	560125732	1A	563717135	563717205
AX-109276847	1A	117.45	1A	557587003	557587073	1A	566798717	566798787
AX-110502553	1A	117.45	1A	559935553	559935623	1A	563905010	563905080
AX-110969625	1A	117.45	1A	560129811	560129881	1A	563713205	563713275
AX-108756794	1A	117.88	Un	341742642	341742712	1A	566901615	566901685
AX-109522878	1A	117.88	Un	6340719	6340789	1A	566967138	566967208
AX-111211940	1A	117.88	Un	6165669	6165739	1A	567156229	567156299
AX-89713082	1A	118.31	1A	554686047	554686117	1A	567504091	567504161
AX-109322934	1A	119.17	1A	555597413	555597483	1A	570000999	570001069
AX-109033881	1A	119.6	1A	554447263	554447333	1A	570662978	570663048
AX-109290855	1A	119.6	1A	555328487	555328557	1A	570255941	570256011
AX-109423347	1A	119.6	1A	554469461	554469531	1A	570640557	570640620
AX-109455999	1A	119.6	1A	555341147	555341217	1A	570243277	570243347
AX-109851861	1A	119.6	1A	554072313	554072383	1A	570977552	570977622
AX-109878966	1A	119.6	1A	554404648	554404718	1A	570705141	570705211
AX-109989566	1A	119.6	1A	554120655	554120725	1A	570933525	570933595
AX-110677029	1A	119.6	1A	554065921	554065991	1A	570983944	570984014
AX-111515200	1A	119.6	1A	555429167	555429237	1A	570156450	570156520
AX-111529661	1A	119.6	1A	554043322	554043392	1A	571004247	571004317
AX-111570496	1A	119.6	1A	554002667	554002737	1A	571042956	571043026
AX-108735609	1A	120.47	1A	552361795	552361865	1A	572716338	572716408
AX-108847399	1A	120.47	1A	552159430	552159500	1A	572945025	572945095
AX-108906319	1A	120.47	1A	551414125	551414195	1A	573962810	573962880
AX-109325895	1A	120.47	1A	552689648	552689718	1A	572383463	572383533
AX-109408645	1A	120.47	1A	552759207	552759269	1A	572314084	572314154
AX-109420718	1A	120.47	1A	553095071	553095141	1A	571984096	571984166
AX-109830091	1A	120.47	1A	552843883	552843953	1A	572228520	572228590
AX-109863953	1A	120.47	1A	552723322	552723392	1A	572349710	572349780
AX-109890385	1A	120.47	1A	552950780	552950850	1A	572121880	572121950
AX-109911670	1A	120.47	1A	552646140	552646210	1A	572427481	572427551
AX-110031486	1A	120.47	1A	552741196	552741266	1A	572332087	572332157
AX-110371908	1A	120.47	1A	552938244	552938314	1A	572134417	572134487
AX-110390222	1A	120.47	1A	551674982	551675052	1A	573527795	573527865
AX-110498458	1A	120.47	1A	552725614	552725684	1A	572347415	572347485
AX-110951674	1A	120.47	1A	552829638	552829708	1A	572242765	572242835
AX-111221442	1A	120.47	1A	552731672	552731742	1A	572341357	572341427
AX-111530982	1A	120.47	1A	553195618	553195688	1A	571882151	571882221
AX-111549506	1A	120.47	1A	553184263	553184333	1A	571893317	571893387
AX-111605773	1A	120.47	1A	552867293	552867363	1A	572205418	572205488
AX-110981360	1A	125.67	1A	547622478	547622548	1A	578211149	578211219
AX-110366086	1A	126.98	1A	546696350	546696420	1A	579131044	579131114
AX-110449906	1A	126.98	1A	545767263	545767333	1A	579793646	579793716
AX-110511618	1A	126.98	1A	546663650	546663720	1A	579181034	579181104
AX-111451551	1A	126.98	1A	545708075	545708145	1A	579849823	579849893
AX-111468045	1A	127.4	1A	545654449	545654519	1A	579903380	579903450
AX-108856649	1A	128.71	1A	541969878	541969948	Un	5513	5583
AX-111690678	1A	128.71	1A	541956646	541956716	Un	3538	3608
AX-108847203	1A	129.14	1A	540856009	540856079	1A	582568107	582568177
AX-109341225	1A	129.14	1A	540525603	540525673	1A	582238936	582239006
AX-109934862	1A	129.14	1A	540965739	540965809	1A	582676987	582677057
AX-111170306	1A	129.14	1A	540957099	540957169	1A	582668347	582668417
AX-111606101	1A	129.14	1A	540976717	540976787	1A	582687910	582687980
AX-109458590	1A	129.56	1A	543834003	543834073	1A	583015854	583015924
AX-109823735	1A	129.56	1A	544261719	544261789	1A	583457483	583457553
AX-109597085	1A	130.87	1A	543415901	543415969	1A	584776880	584776950
AX-111455561	1A	130.87	1A	543321672	543321742	4A	624435782	624435852
AX-108848429	1A	131.74	1A	540162363	540162433	1A	586391397	586391467
AX-109934648	1A	131.74	1A	540186868	540186938	1A	586416520	586416590
AX-110457668	1A	131.74	1A	539944163	539944233	1A	586188649	586188719
AX-110038607	1A	133.05	1A	542567282	542567352	1A	584091734	584091804
AX-110167459	1A	148.47	1A	581774275	581774345	1A	605718423	605718493
AX-109380665	1A	153.29	1A	584615017	584615087	1A	608703875	608703945
AX-110373055	1A	153.29	1A	584366443	584366513	1A	608485826	608485896
AX-110444369	1A	153.29	1A	584649355	584649425	1A	608739358	608739428
AX-110477949	1A	153.29	1A	584137306	584137376	1A	608224206	608224276
AX-110575878	1A	153.29	1A	583919614	583919684	1A	607976812	607976882
AX-111234542	1A	153.29	1A	583882121	583882191	1A	607937467	607937537
AX-109948593	2A	0	2A	1531024	1531094	2A	1515007	1515077
AX-110073874	2A	3.37	2A	4403803	4403873	2A	4716865	4716935
AX-110401357	2A	3.37	2A	4345465	4345535	2A	4660439	4660509
AX-108997379	2A	22.81	2A	26511474	26511544	2A	34712252	34712322
AX-110465301	2A	22.81	2A	26614210	26614280	Un	1409	1479
AX-108757759	2A	25.59	2A	30258547	30258617	2A	38487326	38487396
AX-110608557	2A	26.04	2A	31134807	31134877	2A	39452458	39452528
AX-110961126	2A	26.49	2A	31035077	31035147	2A	39270906	39270976
AX-110123156	2A	26.95	2A	31485003	31485073	2A	68927556	68927600
AX-110948843	2A	27.39	2A	31517483	31517553	2A	39903325	39903395
AX-111675237	2A	27.39	2A	31587942	31588012	2A	39974889	39974959
AX-110981112	2A	27.83	2A	31689698	31689766	2A	40072179	40072249
AX-109977789	2A	33.64	2A	40532171	40532241	2A	48763123	48763193
AX-109358391	2A	34.09	2A	41761121	41761191	2A	49956102	49956172
AX-109298422	2A	35.92	2A	43482678	43482748	2A	51848105	51848175
AX-110424435	2A	35.92	2A	43588910	43588980	2A	51953959	51954029
AX-109306411	2A	36.37	2A	43980412	43980482	2A	52346562	52346632
AX-109287375	2A	38.24	2A	47503864	47503934	2A	55895639	55895709
AX-109300303	2A	45.96	2A	61124103	61124173	2A	69733090	69733160
AX-109951114	2A	48.71	2A	77813214	77813284	2A	87126026	87126095
AX-110384946	2A	48.71	2A	73429784	73429854	2A	82798478	82798548
AX-110564463	2A	48.71	2A	70042363	70042433	2A	79141860	79141930
AX-110523153	2A	49.6	2A	69401245	69401315	Un	1485	1555
AX-109449769	2A	50.48	2A	72732218	72732288	2A	82107124	82107194
AX-110922941	2A	50.48	2A	72677668	72677738	2A	82048184	82048254
AX-110993720	2A	50.48	2A	72817922	72817992	2A	82192575	82192645
AX-111012119	2A	50.48	2A	77637468	77637538	2A	86940850	86940920
AX-109893073	2A	50.92	2A	86261558	86261628	2A	95930796	95930866
AX-108751507	2A	51.37	2A	90068122	90068192	2A	99834236	99834306
AX-108755192	2A	51.37	2A	103495559	103495629	2A	113391678	113391748
AX-108761048	2A	51.37	2A	103952154	103952224	2A	113848627	113848697
AX-108783476	2A	51.37	2A	93199635	93199705	2A	103004186	103004256
AX-108788038	2A	51.37	2A	90563897	90563967	2A	100331943	100332013
AX-108801863	2A	51.37	2A	100739944	100740014	2A	110640443	110640513
AX-108879775	2A	51.37	2A	96731747	96731817	2A	106619161	106619231
AX-109034287	2A	51.37	2A	100881446	100881516	2A	110781698	110781768
AX-109314831	2A	51.37	2A	91744804	91744874	2A	101533902	101533972
AX-109341427	2A	51.37	2A	100353947	100354017	2A	110247445	110247515
AX-109436132	2A	51.37	2A	101675624	101675694	2A	111570764	111570834
AX-109498580	2A	51.37	2A	99060833	99060903	2A	108952108	108952178
AX-109502752	2A	51.37	2A	98187072	98187142	2A	108071145	108071215
AX-109508374	2A	51.37	2A	103967505	103967575	2A	113863579	113863649
AX-109509615	2A	51.37	2A	99103581	99103651	2A	108994981	108995051
AX-109553016	2A	51.37	2A	104058074	104058144	2A	113954864	113954934
AX-109652661	2A	51.37	2A	103827571	103827641	2A	113734336	113734406
AX-109844516	2A	51.37	2A	83178313	83178383	2A	92600782	92600852
AX-109850034	2A	51.37	2A	115055793	115055861	2A	124968748	124968816
AX-109851355	2A	51.37	2A	91658700	91658770	2A	101447535	101447605
AX-109853810	2A	51.37	2A	92457760	92457830	2A	102263140	102263210
AX-109890821	2A	51.37	2A	101347846	101347916	2A	111251358	111251428
AX-109908975	2A	51.37	2A	97571280	97571328	2A	107454225	107454295
AX-109943229	2A	51.37	2A	100442191	100442261	2A	110335743	110335813
AX-109964835	2A	51.37	2A	99447872	99447942	2A	109338832	109338902
AX-110019462	2A	51.37	2A	98595967	98596037	2A	108479485	108479555
AX-110047893	2A	51.37	2A	104645262	104645332	2A	114547703	114547773
AX-110072425	2A	51.37	2A	117299506	117299576	2A	127211534	127211604
AX-110118497	2A	51.37	2A	99588241	99588311	2A	109478288	109478358
AX-110181609	2A	51.37	2A	94819403	94819471	2A	104252425	104252494
AX-110426678	2A	51.37	2A	83134370	83134440	2A	92556717	92556787
AX-110431759	2A	51.37	2A	104071561	104071631	2A	113968684	113968754
AX-110438187	2A	51.37	2A	94332072	94332142	2A	104746214	104746284
AX-110447858	2A	51.37	2A	100033796	100033866	2A	109926714	109926784
AX-110449054	2A	51.37	2A	97449549	97449619	2A	107328720	107328790
AX-110450470	2A	51.37	2A	94952682	94952752	2A	104835765	104835835
AX-110450612	2A	51.37	2A	94100226	94100296	2A	103912555	103912625
AX-110479454	2A	51.37	2A	94343039	94343109	2A	104735221	104735291
AX-110493070	2A	51.37	2A	91499196	91499266	2A	101286002	101286072
AX-110516001	2A	51.37	2A	103346359	103346429	2A	113242771	113242841
AX-110529331	2A	51.37	2A	104567063	104567133	2A	114469533	114469603
AX-110541525	2A	51.37	2A	95653825	95653895	2A	105539261	105539331
AX-110545577	2A	51.37	2A	103660717	103660787	2A	113557147	113557217
AX-110570107	2A	51.37	2A	91575587	91575657	2A	101362198	101362268
AX-110627106	2A	51.37	2A	93234438	93234508	2A	103039895	103039965
AX-110634829	2A	51.37	2A	97258665	97258735	2A	107137546	107137616
AX-110649347	2A	51.37	2A	116223879	116223949	2A	126133673	126133743
AX-110651546	2A	51.37	2A	95042639	95042709	2A	104926145	104926215
AX-110651741	2A	51.37	2A	114705163	114705233	2A	124618899	124618969
AX-110722300	2A	51.37	2A	100961383	100961453	2A	110863090	110863160
AX-110925367	2A	51.37	2A	95060009	95060079	2A	104943027	104943097
AX-110960394	2A	51.37	2A	115351000	115351070	2A	125265514	125265584
AX-110988442	2A	51.37	2A	101224664	101224734	2A	111128059	111128129
AX-111011197	2A	51.37	2A	90481724	90481794	2A	100249051	100249121
AX-111013049	2A	51.37	2A	99591177	99591247	2A	109481224	109481294
AX-111018597	2A	51.37	2A	106335297	106335367	2A	116236090	116236160
AX-111210695	2A	51.37	2A	96951033	96951103	2A	106830192	106830262
AX-111216848	2A	51.37	2A	97907720	97907790	2A	107791198	107791268
AX-111460267	2A	51.37	2A	104985453	104985523	2A	114889132	114889202
AX-111500491	2A	51.37	2A	101601036	101601106	2A	111496175	111496245
AX-111539062	2A	51.37	2A	93406430	93406500	2A	103212497	103212567
AX-111553350	2A	51.37	2A	101332243	101332300	2A	111235280	111235337
AX-111582736	2A	51.37	2A	92543121	92543191	2A	102347485	102347555
AX-111588837	2A	51.37	2A	98212082	98212152	2A	108096204	108096274
AX-111592593	2A	51.37	2A	98249205	98249275	2A	108133215	108133285
AX-111737297	2A	51.37	2A	116603703	116603773	2A	126514316	126514386
AX-109270714	2A	52.24	2A	117781345	117781415	2A	127692637	127692707
AX-111142301	2A	52.24	2A	117869062	117869132	2A	127780270	127780340
AX-108800384	2A	53.12	2A	119882553	119882623	2A	129802710	129802780
AX-108873118	2A	53.12	2A	120197361	120197431	2A	130117877	130117947
AX-108933784	2A	53.12	2A	121281528	121281593	2A	131204715	131204780
AX-109312754	2A	53.12	2A	119534303	119534373	2A	129454780	129454850
AX-109325569	2A	53.12	2A	120794580	120794650	2A	130713496	130713566
AX-110024946	2A	53.12	2A	119576846	119576916	2A	129497638	129497708
AX-110390793	2A	53.12	2A	123477729	123477799	2A	133401778	133401848
AX-110394261	2A	53.12	2A	122375081	122375151	2A	132300919	132300989
AX-111514968	2A	53.12	2A	122401168	122401238	2A	132327010	132327080
AX-111515391	2A	53.12	2A	120344565	120344635	2A	130266850	130266920
AX-111570872	2A	53.12	2A	123571395	123571465	2A	133495142	133495212
AX-111591509	2A	53.12	2A	122508196	122508266	2A	132434255	132434325
AX-111635700	2A	53.12	2A	121237489	121237559	2A	131160674	131160744
AX-109895548	2A	54.46	2A	124445426	124445496	2A	134372186	134372256
AX-110146561	2A	54.9	3A	216825552	216825620	7A	228046462	228046530
AX-110921635	2A	54.9	2A	124754267	124754337	2A	134682608	134682678
AX-111235532	2A	54.9	2A	124601010	124601080	2A	134529155	134529225
AX-108743158	2A	56.7	2A	133847833	133847903	2A	143804068	143804138
AX-108931229	2A	56.7	2A	130782134	130782204	2A	140753296	140753366
AX-108960874	2A	56.7	2A	132963423	132963493	2A	142926526	142926596
AX-109318123	2A	56.7	2A	126978309	126978379	2A	136924827	136924897
AX-109321766	2A	56.7	2A	134470575	134470645	2A	144428350	144428420
AX-109533172	2A	56.7	2A	125667587	125667655	2A	135602775	135602843
AX-109826841	2A	56.7	2A	132470420	132470490	2A	142445616	142445686
AX-109834294	2A	56.7	2A	135094253	135094323	2A	145042842	145042912
AX-109835594	2A	56.7	2A	126456196	126456266	2A	136393622	136393692
AX-109932054	2A	56.7	2A	134338845	134338915	2A	144295734	144295804
AX-110058982	2A	56.7	2A	131256430	131256500	2A	141227393	141227463
AX-110412443	2A	56.7	2A	133245212	133245282	2A	143208085	143208155
AX-110689479	2A	56.7	3A	330720945	330721015	3A	337821673	337821743
AX-111037464	2A	56.7	2A	131246147	131246217	2A	141217123	141217193
AX-111193925	2A	56.7	2A	130276707	130276777	2A	140245307	140245377
AX-111523061	2A	56.7	2A	127873341	127873411	2A	137833229	137833299
AX-111566257	2A	56.7	2A	126107033	126107103	2A	136035327	136035397
AX-111622284	2A	56.7	2A	134949267	134949337	2A	144897501	144897571
AX-110471961	2A	57.14	2A	141763602	141763670	2A	151716400	151716468
AX-111032286	2A	57.14	2A	142633564	142633634	2A	152599987	152600057
AX-111757633	2A	57.14	2A	137679573	137679642	2A	147620905	147620974
AX-108805248	2A	57.58	2A	146283123	146283193	2A	156257787	156257857
AX-109958799	2A	57.58	2A	152827510	152827580	2A	162817172	162817242
AX-110054856	2A	57.58	2A	151183192	151183262	2A	161155383	161155453
AX-110378983	2A	57.58	2A	153749796	153749864	2A	163743175	163743243
AX-109395596	2A	58.02	2A	155412616	155412686	2A	165409415	165409485
AX-110606051	2A	58.02	2A	154832989	154833059	2A	164829128	164829198
AX-110609555	2A	58.02	2A	155999831	155999901	2A	165998065	165998135
AX-111000415	2A	58.02	2A	154732116	154732186	2A	164727991	164728061
AX-108858837	2A	59.37	2A	163639488	163639558	2A	173643973	173644043
AX-108932182	2A	59.37	2A	172641252	172641322	2A	182722278	182722348
AX-110412734	2A	59.81	2A	197267432	197267502	2A	207736138	207736208
AX-108727827	2A	60.71	2A	483296962	483297032	2A	492899232	492899302
AX-108789617	2A	60.71	2A	471447913	471447983	2A	481236914	481236984
AX-108794198	2A	60.71	2A	473996689	473996759	2A	483700318	483700388
AX-108797845	2A	60.71	2A	449431679	449431749	2A	459191527	459191597
AX-108873109	2A	60.71	2A	477344668	477344738	2A	487029049	487029119
AX-108917352	2A	60.71	2A	471259020	471259090	2A	481048145	481048215
AX-109104513	2A	60.71	2A	460511014	460511084	2A	470197053	470197123
AX-109279815	2A	60.71	2A	451537149	451537219	2A	461480288	461480358
AX-109351790	2A	60.71	2A	478699874	478699944	2A	488443680	488443750
AX-109356459	2A	60.71	2A	470294860	470294930	2A	480056133	480056203
AX-109366035	2A	60.71	2A	482404528	482404598	2A	492195201	492195271
AX-109517079	2A	60.71	2A	476959195	476959265	2A	486654668	486654738
AX-109551577	2A	60.71	2A	480357862	480357932	2A	490156778	490156848
AX-109653539	2A	60.71	2A	467098906	467098976	2A	476847779	476847849
AX-109832838	2A	60.71	2A	473064207	473064277	2A	482789970	482790040
AX-109869504	2A	60.71	2A	477908427	477908497	2A	487603317	487603387
AX-109900195	2A	60.71	2A	472172360	472172430	2A	481917483	481917553
AX-109941294	2A	60.71	2A	472835128	472835198	2A	482559489	482559559
AX-109958037	2A	60.71	2A	449130464	449130534	2A	458888528	458888598
AX-110010179	2A	60.71	2A	475588266	475588336	2A	485235439	485235509
AX-110125785	2A	60.71	2A	474543657	474543727	2A	484216374	484216444
AX-110192059	2A	60.71	2A	483236617	483236687	2A	492842505	492842575
AX-110376385	2A	60.71	2A	481187330	481187400	2A	490990742	490990812
AX-110410792	2A	60.71	2A	497882096	497882166	2A	507611827	507611897
AX-110442207	2A	60.71	2A	478573577	478573647	2A	488308747	488308817
AX-110481921	2A	60.71	2A	451380927	451380997	2A	461639254	461639324
AX-110523008	2A	60.71	2A	479869870	479869940	2A	489660393	489660463
AX-110578691	2A	60.71	2A	480858311	480858381	2A	490669219	490669289
AX-110945088	2A	60.71	2A	472663347	472663417	2A	482388475	482388545
AX-110972387	2A	60.71	2A	454599811	454599881	2A	464219481	464219551
AX-110976933	2A	60.71	2A	471786019	471786089	2A	481535218	481535288
AX-111039088	2A	60.71	2A	482385916	482385986	2A	492176587	492176657
AX-111257018	2A	60.71	2A	472931012	472931082	2A	482654955	482655025
AX-111493465	2A	60.71	2A	480368496	480368566	2A	490169381	490169451
AX-111539483	2A	60.71	2A	483090256	483090326	2A	492693996	492694066
AX-111550552	2A	60.71	2A	470599397	470599467	2A	480395664	480395734
AX-94587670	2A	60.71	2A	481081504	481081574	2A	490880976	490881046
AX-108767108	2A	61.16	2A	496357268	496357338	2A	506114116	506114186
AX-109534542	2A	61.16	2A	492590051	492590121	2A	502325612	502325682
AX-109875796	2A	61.16	2A	492966060	492966130	2A	502716398	502716468
AX-109911642	2A	61.16	2A	484359508	484359578	2A	494001232	494001302
AX-109989452	2A	61.16	2A	495781419	495781489	2A	505547557	505547627
AX-111543141	2A	61.16	2A	494165122	494165192	2A	503937547	503937617
AX-111777192	2A	61.16	2A	484038861	484038931	2A	493652828	493652898
AX-108815438	2A	61.61	2A	498219545	498219615	2A	507932317	507932388
AX-108726624	2A	62.99	2A	315232955	315233025	2A	314987362	314987432
AX-108728406	2A	62.99	2A	277076289	277076359	2A	273654123	273654193
AX-108728949	2A	62.99	2A	432463746	432463816	2A	442106524	442106594
AX-108730182	2A	62.99	2A	284549638	284549708	2A	287718817	287718887
AX-108730878	2A	62.99	2A	445491411	445491481	2A	455220055	455220125
AX-108731295	2A	62.99	2A	278661830	278661900	2A	282536591	282536661
AX-108736302	2A	62.99	2A	228312178	228312248	2A	238727717	238727787
AX-108736328	2A	62.99	2A	301869561	301869631	2A	381645429	381645499
AX-108741200	2A	62.99	2A	282269374	282269444	2A	285453453	285453523
AX-108743908	2A	62.99	2A	268021829	268021899	2A	265646709	265646779
AX-108752491	2A	62.99	2A	282068994	282069064	2A	285243340	285243410
AX-108758209	2A	62.99	2A	304748971	304749041	2A	304653587	304653657
AX-108762870	2A	62.99	2A	326214061	326214131	2A	375206934	375207004
AX-108772116	2A	62.99	2A	357246996	357247066	2A	346620345	346620415
AX-108774099	2A	62.99	2A	364848378	364848448	2A	338548155	338548225
AX-108778918	2A	62.99	2A	360626333	360626403	2A	342732967	342733036
AX-108785539	2A	62.99	2A	254994642	254994712	2A	258942318	258942388
AX-108791813	2A	62.99	2A	315807820	315807890	2A	315557747	315557817
AX-108798996	2A	62.99	2A	373936473	373936543	2A	328534136	328534206
AX-108801333	2A	62.99	2A	309940660	309940730	2A	309612974	309613044
AX-108807207	2A	62.99	2A	346717052	346717122	2A	357102792	357102862
AX-108809516	2A	62.99	2A	240217401	240217471	2A	241325946	241326016
AX-108813788	2A	62.99	2A	341700684	341700754	2A	361994953	361995023
AX-108813942	2A	62.99	2A	286256049	286256119	2A	289435671	289435741
AX-108814760	2A	62.99	2A	246794377	246794447	2A	249304762	249304832
AX-108815063	2A	62.99	2A	252894676	252894746	2A	256846019	256846089
AX-108817096	2A	62.99	2A	338957220	338957290	2A	364743580	364743650
AX-108817652	2A	62.99	2A	263808015	263808085	2A	270094420	270094490
AX-108818175	2A	62.99	2A	295069206	295069276	2A	297984146	297984216
AX-108822824	2A	62.99	2A	382983890	382983960	2A	384182880	384182950
AX-108825419	2A	62.99	2A	362199431	362199501	2A	341196121	341196191
AX-108830384	2A	62.99	2A	381694113	381694183	2A	382813453	382813523
AX-108847910	2A	62.99	2A	320683150	320683220	2A	320442712	320442782
AX-108853586	2A	62.99	2A	291817093	291817163	2A	295103077	295103147
AX-108853639	2A	62.99	2A	369803648	369803718	2A	333154804	333154874
AX-108854984	2A	62.99	2A	200959988	200960058	2A	211826244	211826314
AX-108860676	2A	62.99	2A	238565875	238565945	2A	440864854	440864925
AX-108861819	2A	62.99	2A	260076982	260077052	2A	264130066	264130136
AX-108862836	2A	62.99	2A	297410645	297410715	7A	417804092	417804161
AX-108866779	2A	62.99	2A	365073496	365073566	2A	338310419	338310489
AX-108869234	2A	62.99	2A	248263995	248264065	2A	252284531	252284601
AX-108869522	2A	62.99	2A	286835256	286835326	2A	290119955	290120025
AX-108876507	2A	62.99	2A	260772328	260772398	2A	273217406	273217476
AX-108877039	2A	62.99	2A	308088653	308088723	2A	307852276	307852346
AX-108878388	2A	62.99	2A	281702295	281702365	2A	284870187	284870256
AX-108879055	2A	62.99	2A	381400643	381400713	2A	382508424	382508494
AX-108882058	2A	62.99	2A	254462697	254462767	2A	258442827	258442897
AX-108882834	2A	62.99	2A	196024237	196024307	2A	206526895	206526965
AX-108888578	2A	62.99	2A	412644818	412644903	2A	412006150	412006235
AX-108892822	2A	62.99	2A	230973658	230973728	2A	433337778	433337848
AX-108893790	2A	62.99	2A	338284013	338284083	2A	365784793	365784863
AX-108898590	2A	62.99	2A	358927563	358927633	2A	344981514	344981584
AX-108900044	2A	62.99	2A	243265637	243265707	2A	245866041	245866111
AX-108900870	2A	62.99	2A	384534670	384534740	2A	385716039	385716109
AX-108903034	2A	62.99	2A	247167799	247167869	2A	251120850	251120920
AX-108903966	2A	62.99	2A	298925189	298925259	2A	378573081	378573151
AX-108905369	2A	62.99	2A	433241592	433241662	2A	442886679	442886749
AX-108907142	2A	62.99	2A	315158696	315158766	2A	314913053	314913123
AX-108912261	2A	62.99	2A	185272227	185272297	2A	195763885	195763955
AX-108912825	2A	62.99	2A	350893379	350893449	2A	353025806	353025874
AX-108913451	2A	62.99	2A	470261383	470261453	2A	480022730	480022800
AX-108915431	2A	62.99	2A	250821000	250821070	2A	254710028	254710098
AX-108917349	2A	62.99	2A	282294255	282294325	2A	285478329	285478399
AX-108926095	2A	62.99	2A	257626748	257626818	2A	261630037	261630107
AX-108926168	2A	62.99	2A	279044694	279044764	7B	424033180	424033250
AX-108928694	2A	62.99	2A	248227354	248227424	2A	252247989	252248053
AX-108931530	2A	62.99	2A	291123200	291123270	2A	294495415	294495485
AX-108937843	2A	62.99	2A	256828097	256828167	2A	260825610	260825680
AX-108938046	2A	62.99	2A	307219909	307219979	2A	307042699	307042769
AX-108941983	2A	62.99	2A	408420959	408421029	2A	407769420	407769490
AX-108956873	2A	62.99	2A	249616364	249616434	2A	253595286	253595356
AX-108958093	2A	62.99	2A	267824336	267824406	2A	266151773	266151843
AX-108960776	2A	62.99	2A	320365324	320365394	2A	320130466	320130536
AX-108964479	2A	62.99	2A	294434970	294435040	2A	298274736	298274806
AX-108964492	2A	62.99	2A	392524430	392524500	2A	397835781	397835851
AX-108970659	2A	62.99	2A	466933564	466933634	2A	476694111	476694181
AX-108970972	2A	62.99	2A	319017345	319017415	2A	318728019	318728089
AX-108971965	2A	62.99	2A	304013234	304013304	2A	303888655	303888725
AX-108972816	2A	62.99	2A	243583164	243583234	2A	246174218	246174288
AX-108987688	2A	62.99	2A	381327000	381327070	2A	382434678	382434748
AX-109030912	2A	62.99	2A	224953874	224953944	1A	27799767	27799837
AX-109033788	2A	62.99	2A	243654947	243655017	2A	246247213	246247283
AX-109034195	2A	62.99	2A	255704830	255704900	2A	259584936	259585006
AX-109035005	2A	62.99	2A	244881624	244881694	2A	247605191	247605261
AX-109038250	2A	62.99	2A	437400802	437400872	2A	447144996	447145066
AX-109040772	2A	62.99	2A	264192192	264192262	2A	269716551	269716621
AX-109058027	2A	62.99	2A	287761716	287761786	2A	291117228	291117298
AX-109062065	2A	62.99	2A	377681087	377681157	2A	324796006	324796076
AX-109071428	2A	62.99	2A	220961315	220961385	2A	231186858	231186928
AX-109071910	2A	62.99	Un	283945328	283945398	2A	303174903	303174973
AX-109074222	2A	62.99	2A	310356760	310356830	2A	310750942	310751012
AX-109082011	2A	62.99	2A	368170311	368170381	2A	334805631	334805701
AX-109084018	2A	62.99	1A	219137136	219137201	2A	266212841	266212911
AX-109085075	2A	62.99	2A	436253437	436253507	2A	445926568	445926638
AX-109085886	2A	62.99	2A	315200528	315200596	2A	314954770	314954838
AX-109086075	2A	62.99	2A	295742631	295742701	2A	297483148	297483218
AX-109086246	2A	62.99	2A	194446746	194446816	2A	204942137	204942207
AX-109099445	2A	62.99	2A	475742635	475742705	2A	485393046	485393116
AX-109101952	2A	62.99	2A	376275462	376275532	2A	326177903	326177973
AX-109104663	2A	62.99	2A	332962076	332962146	1A	254483240	254483310
AX-109105530	2A	62.99	2A	356260201	356260271	2A	347688357	347688427
AX-109271165	2A	62.99	2A	377984561	377984631	2A	323570867	323570937
AX-109275379	2A	62.99	2A	278034558	278034628	2A	281872583	281872653
AX-109275497	2A	62.99	2A	378581215	378581285	2A	324169012	324169082
AX-109277016	2A	62.99	2A	206581989	206582059	2A	217460314	217460384
AX-109277069	2A	62.99	2A	316880460	316880530	2A	316646611	316646681
AX-109277967	2A	62.99	2A	227246054	227246124	2A	237788549	237788619
AX-109279245	2A	62.99	2A	249701529	249701599	2A	253685823	253685893
AX-109283539	2A	62.99	2A	365584788	365584858	2A	337716636	337716706
AX-109284079	2A	62.99	2A	278678343	278678413	2A	282553106	282553176
AX-109286120	2A	62.99	2A	464432733	464432803	2A	474055580	474055650
AX-109287758	2A	62.99	2A	367668398	367668468	2A	335272577	335272647
AX-109289597	2A	62.99	2A	253032996	253033066	2A	256993777	256993847
AX-109295100	2A	62.99	2A	299850691	299850761	2A	379611351	379611421
AX-109295178	2A	62.99	2A	297727611	297727681	2A	608766353	608766424
AX-109295712	2A	62.99	2A	473091040	473091110	2A	482816828	482816895
AX-109299441	2A	62.99	2A	277260469	277260539	2A	273482393	273482463
AX-109299918	2A	62.99	2A	243195954	243196024	2A	245796208	245796278
AX-109299919	2A	62.99	2A	373166789	373166859	2A	329509448	329509518
AX-109302610	2A	62.99	2A	368804264	368804334	2A	334165819	334165889
AX-109302752	2A	62.99	2A	365654616	365654686	2A	337650022	337650092
AX-109304717	2A	62.99	2A	255333941	255334011	2A	259201362	259201432
AX-109306130	2A	62.99	2A	246126311	246126381	2A	248582144	248582213
AX-109306666	2A	62.99	2A	384739211	384739281	2A	385928084	385928154
AX-109307445	2A	62.99	2A	180384027	180384097	2A	190578926	190578996
AX-109309926	2A	62.99	2A	271473846	271473916	2A	279018011	279018081
AX-109310474	2A	62.99	2A	281307694	281307764	2A	284491784	284491854
AX-109312993	2A	62.99	2A	304447686	304447756	2A	304325172	304325242
AX-109317866	2A	62.99	2A	332685678	332685748	3B	363512394	363512464
AX-109319676	2A	62.99	2A	302889127	302889197	2A	321113762	321113832
AX-109320983	2A	62.99	2A	358619791	358619861	2A	345280931	345281001
AX-109324324	2A	62.99	2A	291417770	291417840	2A	294738266	294738336
AX-109325530	2A	62.99	2A	365193799	365193869	2A	338096432	338096502
AX-109325916	2A	62.99	2A	378946773	378946843	2A	324536148	324536218
AX-109326510	2A	62.99	2A	240415625	240415695	2A	241571379	241571449
AX-109327196	2A	62.99	2A	368020306	368020376	2A	334947258	334947328
AX-109330307	2A	62.99	2A	285816005	285816075	2A	288977510	288977580
AX-109338654	2A	62.99	2A	240779954	240780024	2A	241965428	241965498
AX-109343693	2A	62.99	2A	368832954	368833024	2A	334137166	334137236
AX-109344640	2A	62.99	2A	300288254	300288324	2A	380052296	380052366
AX-109352664	2A	62.99	2A	244838262	244838332	2A	247634362	247634432
AX-109361547	2A	62.99	2A	298149672	298149742	2A	377834546	377834616
AX-109371230	2A	62.99	2A	195690195	195690265	2A	206191381	206191451
AX-109373867	2A	62.99	2A	315752074	315752144	2A	315491650	315491720
AX-109383532	2A	62.99	2A	383223591	383223661	2A	384429129	384429199
AX-109384817	2A	62.99	2A	269395859	269395929	2A	264467251	264467321
AX-109391183	2A	62.99	2A	368738094	368738164	2A	334232079	334232149
AX-109392111	2A	62.99	4A	295775177	295775227	2A	343329079	343329149
AX-109395562	2A	62.99	2A	417405409	417405479	2A	417149499	417149569
AX-109401711	2A	62.99	2A	209191917	209191987	2A	220070001	220070071
AX-109402846	2A	62.99	2A	363116697	363116767	2A	340250065	340250135
AX-109403967	2A	62.99	2A	262464959	262465029	2A	271433451	271433521
AX-109411968	2A	62.99	2A	281483705	281483775	2A	284677869	284677939
AX-109415792	2A	62.99	2A	364810433	364810503	2A	338587797	338587867
AX-109419206	2A	62.99	2A	341185634	341185704	2B	358088239	358088307
AX-109423377	2A	62.99	2A	362418889	362418959	2A	340948527	340948597
AX-109448375	2A	62.99	2A	290655496	290655566	2A	294011517	294011587
AX-109454854	2A	62.99	2A	373107917	373107987	2A	329569848	329569918
AX-109456028	2A	62.99	2A	272147569	272147639	2A	278385859	278385929
AX-109460053	2A	62.99	2A	356401559	356401629	2A	347544911	347544981
AX-109463882	2A	62.99	2A	352612165	352612235	2A	351358494	351358564
AX-109465384	2A	62.99	2A	338358200	338358270	2A	364930801	364930871
AX-109473009	2A	62.99	2A	204761192	204761262	2A	215627066	215627136
AX-109475658	2A	62.99	2A	212048873	212048943	2A	222955404	222955474
AX-109477365	2A	62.99	2A	212670916	212670986	2B	602566106	602566164
AX-109483420	2A	62.99	2A	248714156	248714226	2A	252693492	252693560
AX-109486647	2A	62.99	2A	331371920	331371990	2A	370141497	370141567
AX-109502452	2A	62.99	2A	345658202	345658272	2A	358075645	358075715
AX-109503517	2A	62.99	2A	239030613	239030683	2A	240172013	240172083
AX-109507695	2A	62.99	2A	243515599	243515669	2A	246106531	246106601
AX-109510302	2A	62.99	2A	239487916	239487986	2A	240625093	240625163
AX-109531973	2A	62.99	2A	347347505	347347575	2A	356498848	356498918
AX-109545508	2A	62.99	2A	322212059	322212129	2A	301832586	301832656
AX-109559783	2A	62.99	2A	215910710	215910780	2A	226201054	226201124
AX-109559909	2A	62.99	2A	382466312	382466382	2A	383644120	383644190
AX-109578257	2A	62.99	2A	250318946	250319016	2A	254229242	254229312
AX-109583404	2A	62.99	2A	311521835	311521905	2A	311242721	311242791
AX-109591113	2A	62.99	2A	271303662	271303732	2A	279181945	279182015
AX-109600052	2A	62.99	2A	276576166	276576236	2A	274179988	274180058
AX-109602702	2A	62.99	2A	192143004	192143074	2A	202614482	202614552
AX-109603623	2A	62.99	2A	297023498	297023568	2A	296233500	296233570
AX-109616106	2A	62.99	2A	272338299	272338369	2A	278189243	278189313
AX-109619678	2A	62.99	2A	362221894	362221964	2A	341173383	341173453
AX-109620782	2A	62.99	2A	316515681	316515751	2A	316281147	316281217
AX-109628117	2A	62.99	2A	364158129	364158199	2A	339218888	339218958
AX-109635226	2A	62.99	2A	367490854	367490924	2A	335437281	335437351
AX-109643852	2A	62.99	2A	374348547	374348617	2A	328102338	328102408
AX-109647435	2A	62.99	2A	252931864	252931934	2A	256886530	256886600
AX-109649603	2A	62.99	2A	289042657	289042727	2A	292431182	292431252
AX-109650324	2A	62.99	2A	261077678	261077748	2A	272882186	272882256
AX-109650820	2A	62.99	2A	366171978	366172048	2A	337121198	337121268
AX-109650885	2A	62.99	2A	314918246	314918316	2A	314653355	314653425
AX-109652254	2A	62.99	2A	326970460	326970530	2A	374440667	374440737
AX-109654573	2A	62.99	2A	311576735	311576805	2A	311318226	311318296
AX-109815538	2A	62.99	2A	335164318	335164388	2A	369174726	369174797
AX-109816949	2A	62.99	2A	287882931	287883001	2A	291228484	291228554
AX-109817515	2A	62.99	2A	383026921	383026991	2A	384226537	384226607
AX-109818463	2A	62.99	2A	235825830	235825900	2A	438194803	438194873
AX-109823388	2A	62.99	2A	237045214	237045284	2A	439339266	439339336
AX-109826482	2A	62.99	2A	239467796	239467866	2A	240605682	240605752
AX-109827871	2A	62.99	2A	376973112	376973182	2A	325503568	325503638
AX-109835476	2A	62.99	2A	380448962	380449032	2A	322072283	322072353
AX-109836175	2A	62.99	2A	256791271	256791341	2A	260787959	260788029
AX-109836312	2A	62.99	2A	238991399	238991469	2A	240126795	240126865
AX-109838371	2A	62.99	2A	350754340	350754410	2A	353165399	353165469
AX-109846551	2A	62.99	2A	265372772	265372842	2A	268625016	268625086
AX-109847055	2A	62.99	2A	318517473	318517543	2A	318186594	318186664
AX-109847618	2A	62.99	2A	265588236	265588306	2A	268407536	268407606
AX-109850613	2A	62.99	2A	236832553	236832623	2A	439133732	439133802
AX-109860401	2A	62.99	2A	267560579	267560649	2A	266442744	266442814
AX-109866149	2A	62.99	2A	285200431	285200501	2A	288357567	288357637
AX-109868486	2A	62.99	2A	258334335	258334405	2A	262357393	262357463
AX-109869056	2A	62.99	2A	242206512	242206582	2A	244887864	244887934
AX-109872000	2A	62.99	2A	376045572	376045638	2A	326414124	326414194
AX-109873286	2A	62.99	2A	193080895	193080965	2A	203551374	203551444
AX-109878735	2A	62.99	2A	259668550	259668620	2A	263640745	263640815
AX-109881303	2A	62.99	2A	306658452	306658522	2A	306489173	306489243
AX-109882102	2A	62.99	2A	275501801	275501871	2A	275152127	275152197
AX-109886254	2A	62.99	2A	322149557	322149627	2A	301894814	301894884
AX-109886325	2A	62.99	2A	440042523	440042593	2A	449781136	449781206
AX-109890556	2A	62.99	2A	234427261	234427331	2A	436770420	436770490
AX-109892024	2A	62.99	2A	285970185	285970255	2A	289113620	289113690
AX-109896710	2A	62.99	2A	277226294	277226364	2A	273516527	273516597
AX-109897009	2A	62.99	2A	436525406	436525476	2A	446253826	446253896
AX-109905049	2A	62.99	2A	302320996	302321066	2A	382055257	382055327
AX-109909993	2A	62.99	6A	557112317	557112387	2A	357076165	357076235
AX-109915370	2A	62.99	2A	208001432	208001502	2A	218860133	218860203
AX-109919012	2A	62.99	2A	289535575	289535645	2A	292879311	292879381
AX-109920901	2A	62.99	2A	301365362	301365432	2A	381176634	381176704
AX-109926576	2A	62.99	2A	265938249	265938319	2A	268049837	268049907
AX-109927143	2A	62.99	2A	385481264	385481334	2A	386641584	386641654
AX-109927828	2A	62.99	2A	296006554	296006624	2A	297238599	297238669
AX-109929227	2A	62.99	2A	386708853	386708923	2A	388016274	388016344
AX-109930556	2A	62.99	2A	388539644	388539714	2A	389858307	389858377
AX-109931170	2A	62.99	Un	28599663	28599733	2A	251816919	251816989
AX-109933407	2A	62.99	2A	260790941	260791011	2A	273189974	273190044
AX-109937507	2A	62.99	2A	354600468	354600538	2A	349304967	349305037
AX-109939217	2A	62.99	2A	267906614	267906684	2A	265529511	265529581
AX-109941729	2A	62.99	2A	256227074	256227144	2A	260012633	260012703
AX-109949472	2A	62.99	2A	313638762	313638832	2A	313300001	313300071
AX-109955648	2A	62.99	2A	301988160	301988230	2A	381718468	381718538
AX-109960906	2A	62.99	2A	279227417	279227487	6A	177917832	177917903
AX-109969414	2A	62.99	2A	380372192	380372262	2A	322149320	322149390
AX-109971709	2A	62.99	2A	314572328	314572398	2A	314311830	314311900
AX-109973196	2A	62.99	2A	425262453	425262523	2A	425120641	425120711
AX-109976287	2A	62.99	2A	252978863	252978933	2A	256933586	256933656
AX-109977770	2A	62.99	2A	388454852	388454922	2A	389792461	389792531
AX-109979106	2A	62.99	2A	378073100	378073170	2A	323661549	323661619
AX-109979540	2A	62.99	2A	320109687	320109757	2A	319825834	319825904
AX-109987891	2A	62.99	2A	237292818	237292888	2A	439584004	439584074
AX-109988946	2A	62.99	2A	255545600	255545670	2A	259417860	259417930
AX-109989080	2A	62.99	2A	308673839	308673909	2A	308441488	308441558
AX-109997141	2A	62.99	2A	355520494	355520564	2A	348399645	348399715
AX-109998907	2A	62.99	2A	320606329	320606399	2A	320374141	320374211
AX-109999453	2A	62.99	2A	440707665	440707735	2A	450440328	450440398
AX-110008468	2A	62.99	2A	212494637	212494707	2A	223436058	223436128
AX-110009192	2A	62.99	2A	329173230	329173300	2A	372245439	372245509
AX-110011225	2A	62.99	2A	306447860	306447930	2A	306263802	306263872
AX-110017836	2A	62.99	2A	233059455	233059525	2A	435401018	435401088
AX-110019955	2A	62.99	2A	415540499	415540569	2A	415238559	415238629
AX-110023283	2A	62.99	2A	471057638	471057708	2A	480845694	480845764
AX-110028942	2A	62.99	2A	379039163	379039233	2A	324627840	324627910
AX-110039272	2A	62.99	2A	412095905	412095975	2A	411449926	411449996
AX-110042505	2A	62.99	2A	214373564	214373634	2A	224621730	224621800
AX-110043094	2A	62.99	2A	339284167	339284237	2A	364385395	364385465
AX-110044406	2A	62.99	2A	240347338	240347408	2A	241503234	241503304
AX-110049033	2A	62.99	2A	231513640	231513710	2A	433872096	433872166
AX-110053982	2A	62.99	2A	299562762	299562832	Un	23007	23077
AX-110055832	2A	62.99	2A	367465804	367465874	2A	335462809	335462879
AX-110057669	2A	62.99	2A	243684537	243684607	2A	246264401	246264471
AX-110058101	2A	62.99	2A	292697412	292697482	2A	377350305	377350375
AX-110059104	2A	62.99	2A	297566920	297566990	4B	367913723	367913792
AX-110061165	2A	62.99	2A	182007134	182007204	2A	192465269	192465339
AX-110061792	2A	62.99	2A	351952745	351952815	2B	411290745	411290815
AX-110062376	2A	62.99	2A	360282051	360282121	2A	342994219	342994289
AX-110062483	2A	62.99	2A	375593567	375593635	2A	326860954	326861024
AX-110063014	2A	62.99	2A	260418919	260418989	2A	281025036	281025106
AX-110064273	2A	62.99	2A	370283357	370283427	2A	332662697	332662767
AX-110065993	2A	62.99	2A	255044207	255044277	2A	258977356	258977426
AX-110068305	2A	62.99	2A	440289521	440289591	2A	450018466	450018536
AX-110073682	2A	62.99	2A	386207233	386207303	2A	387488933	387489003
AX-110120699	2A	62.99	2A	251835405	251835475	2A	255762296	255762366
AX-110133939	2A	62.99	2A	407723239	407723309	2A	407112134	407112204
AX-110151330	2A	62.99	2A	375251943	375252013	2A	327216426	327216496
AX-110155331	2A	62.99	2A	379021635	379021705	2A	324610539	324610609
AX-110175989	2A	62.99	2A	192793891	192793961	2A	203257170	203257240
AX-110178035	2A	62.99	2A	345513849	345513919	2A	358215349	358215419
AX-110185039	2A	62.99	2A	249168051	249168121	2A	253179508	253179578
AX-110192450	2A	62.99	2A	228479425	228479495	2A	238895389	238895459
AX-110196019	2A	62.99	2A	256810307	256810377	2A	260806961	260807031
AX-110367712	2A	62.99	2A	284416435	284416505	2A	287576706	287576776
AX-110371172	2A	62.99	2A	306892387	306892457	2A	306721005	306721075
AX-110374006	2A	62.99	2A	332784112	332784182	4A	132668072	132668140
AX-110380823	2A	62.99	2A	429533798	429533868	2A	429525559	429525629
AX-110381357	2A	62.99	2A	252223818	252223888	2A	256152084	256152154
AX-110381897	2A	62.99	2A	344865487	344865557	2A	358849399	358849469
AX-110393474	2A	62.99	2A	420502219	420502289	2A	420327193	420327263
AX-110394391	2A	62.99	2A	358344273	358344343	2A	345540745	345540815
AX-110410791	2A	62.99	2A	319743033	319743103	2A	319452324	319452394
AX-110411302	2A	62.99	2A	233396127	233396197	2A	435750189	435750259
AX-110412549	2A	62.99	2A	201528646	201528716	2A	212379437	212379507
AX-110416732	2A	62.99	2A	295088207	295088277	2A	297966665	297966735
AX-110417428	2A	62.99	2A	321926948	321927018	2A	302116812	302116880
AX-110417901	2A	62.99	2A	191198823	191198893	2A	201705715	201705785
AX-110423518	2A	62.99	2A	277133569	277133639	2A	273599672	273599742
AX-110432905	2A	62.99	2A	271653216	271653286	2A	278878080	278878150
AX-110437189	2A	62.99	2A	338468883	338468953	2A	365062752	365062822
AX-110440886	2A	62.99	2A	217640399	217640469	2A	228028300	228028370
AX-110441746	2A	62.99	2A	352176680	352176750	2A	351803166	351803236
AX-110451488	2A	62.99	2A	430920150	430920220	2A	430920927	430920997
AX-110453126	2A	62.99	2A	278750034	278750104	2A	282625531	282625601
AX-110455711	2A	62.99	2A	295961586	295961656	2A	297279087	297279157
AX-110457215	2A	62.99	2A	438627146	438627216	2A	448024091	448024161
AX-110457355	2A	62.99	2A	382489447	382489517	2A	383667510	383667580
AX-110462758	2A	62.99	2A	291705049	291705119	2A	294991124	294991194
AX-110465041	2A	62.99	2A	349086527	349086597	2A	354803375	354803445
AX-110477514	2A	62.99	2A	289164946	289165016	2A	292534026	292534096
AX-110477940	2A	62.99	2A	376774291	376774361	2A	325704029	325704099
AX-110479571	2A	62.99	2A	378892007	378892075	2A	324481102	324481172
AX-110481502	2A	62.99	2A	231815149	231815219	2A	434177627	434177697
AX-110489311	2A	62.99	2A	362474188	362474258	2A	340893760	340893830
AX-110491180	2A	62.99	2A	261857548	261857618	2A	272094585	272094655
AX-110491572	2A	62.99	2A	312600172	312600242	2A	312246143	312246213
AX-110499865	2A	62.99	2A	386224962	386225032	2A	387506353	387506423
AX-110505110	2A	62.99	2A	321877039	321877109	2A	302166810	302166880
AX-110505632	2A	62.99	2A	375396414	375396484	2A	327072460	327072530
AX-110515571	2A	62.99	2A	238642593	238642663	2A	440914765	440914835
AX-110521002	2A	62.99	2A	285439946	285440016	2A	288596930	288597000
AX-110524526	2A	62.99	2A	245423707	245423777	2A	247910385	247910455
AX-110527543	2A	62.99	2A	292194831	292194901	2A	295506563	295506633
AX-110529157	2A	62.99	2A	261477891	261477961	2A	272510273	272510343
AX-110530076	2A	62.99	2A	223026218	223026288	2A	233463567	233463637
AX-110532348	2A	62.99	2A	237507364	237507434	2A	439791666	439791736
AX-110534211	2A	62.99	2A	354078531	354078601	2A	349822365	349822435
AX-110543101	2A	62.99	2A	224160676	224160746	2A	234594974	234595044
AX-110544376	2A	62.99	2A	312042078	312042148	2A	311684379	311684449
AX-110546154	2A	62.99	2A	196144723	196144793	2A	206630236	206630306
AX-110552326	2A	62.99	2A	270300574	270300644	2A	280129173	280129243
AX-110555924	2A	62.99	2A	345851476	345851546	2A	357898124	357898194
AX-110557396	2A	62.99	2A	258489754	258489824	2A	262514531	262514601
AX-110559582	2A	62.99	2A	357097985	357098055	2A	346769708	346769778
AX-110559636	2A	62.99	2A	244404936	244405006	2A	246964332	246964402
AX-110560084	2A	62.99	2A	431510721	431510791	2A	431482845	431482915
AX-110561012	2A	62.99	2A	270273174	270273244	2A	280168702	280168772
AX-110564146	2A	62.99	2A	348598557	348598627	2A	355293794	355293864
AX-110565470	2A	62.99	2A	252364157	252364227	2A	256298825	256298895
AX-110573881	2A	62.99	2A	379076742	379076812	2A	323408137	323408207
AX-110579450	2A	62.99	2A	297943573	297943643	2A	377601193	377601263
AX-110582375	2A	62.99	2A	260529403	260529473	2A	281110747	281110817
AX-110584642	2A	62.99	2A	381157884	381157954	2A	321476594	321476664
AX-110585397	2A	62.99	2A	275548286	275548356	2A	275105597	275105667
AX-110585582	2A	62.99	2A	430255302	430255372	2A	430289668	430289738
AX-110589998	2A	62.99	2A	377345240	377345310	2A	325135276	325135346
AX-110591194	2A	62.99	2A	389020220	389020291	2A	390359877	390359947
AX-110596527	2A	62.99	2A	372609964	372610034	2A	330078009	330078079
AX-110598472	2A	62.99	2A	352224483	352224553	2A	351755379	351755447
AX-110609000	2A	62.99	2A	328205355	328205425	2A	373222927	373222997
AX-110609638	2A	62.99	2A	312068851	312068921	2A	311711224	311711294
AX-110623468	2A	62.99	2A	299724625	299724695	4A	175627549	175627619
AX-110632246	2A	62.99	2A	204886742	204886812	2A	215748184	215748254
AX-110653553	2A	62.99	2A	214172311	214172375	2A	224427092	224427162
AX-110667877	2A	62.99	2A	341153060	341153130	2A	362562102	362562172
AX-110669523	2A	62.99	2A	272186953	272187023	2A	278328878	278328947
AX-110669624	2A	62.99	2A	235665043	235665113	2A	438014788	438014858
AX-110672179	2A	62.99	2A	262977363	262977431	2A	270957281	270957350
AX-110673342	2A	62.99	2A	266214770	266214840	2A	267787696	267787766
AX-110676697	2A	62.99	2A	271176378	271176448	2A	279347090	279347160
AX-110678673	2A	62.99	2A	387363257	387363327	2A	388700906	388700976
AX-110688368	2A	62.99	2A	340463142	340463212	2A	363270389	363270459
AX-110692204	2A	62.99	2A	231551837	231551907	2A	433910328	433910398
AX-110692671	2A	62.99	2A	328303289	328303359	2A	373125449	373125519
AX-110698025	2A	62.99	2A	183783425	183783495	2A	194265017	194265087
AX-110707611	2A	62.99	Un	358376254	358376324	2A	372661848	372661918
AX-110708733	2A	62.99	2A	218980841	218980911	2A	229305994	229306064
AX-110709242	2A	62.99	2A	348087956	348088026	2A	355799051	355799121
AX-110714670	2A	62.99	2A	265353579	265353649	2A	268657088	268657158
AX-110716623	2A	62.99	2A	265971674	265971744	2A	268006310	268006380
AX-110719737	2A	62.99	2A	275185527	275185597	2A	275502243	275502313
AX-110720610	2A	62.99	2A	237071660	237071730	2A	439365714	439365784
AX-110739933	2A	62.99	2A	324807668	324807738	2A	376562194	376562264
AX-110909026	2A	62.99	2A	315369236	315369306	2A	315124183	315124253
AX-110910159	2A	62.99	2A	191861923	191861993	2A	202363885	202363955
AX-110913520	2A	62.99	2A	311253859	311253929	2A	310952493	310952563
AX-110913928	2A	62.99	2A	285453135	285453205	2A	288610126	288610196
AX-110918811	2A	62.99	2A	247118941	247119011	2A	251085139	251085209
AX-110920298	2A	62.99	2A	327059053	327059123	2A	374329876	374329946
AX-110925566	2A	62.99	2A	261029737	261029807	2A	272930294	272930364
AX-110925974	2A	62.99	2A	270931108	270931178	2A	279584451	279584521
AX-110927323	2A	62.99	2A	241752875	241752945	2A	242896512	242896582
AX-110927984	2A	62.99	2A	235348780	235348850	2A	437673835	437673905
AX-110929627	2A	62.99	2A	236534626	236534696	2A	438841201	438841271
AX-110943070	2A	62.99	2A	192508523	192508593	2A	203004597	203004667
AX-110945780	2A	62.99	2A	370754782	370754852	2A	332188542	332188612
AX-110949894	2A	62.99	2A	350153646	350153716	2A	353742456	353742526
AX-110961221	2A	62.99	2A	328706054	328706124	2A	372713799	372713869
AX-110962419	2A	62.99	2A	246220335	246220405	2A	248677190	248677260
AX-110965021	2A	62.99	2A	229864771	229864841	2A	432042416	432042486
AX-110965894	2A	62.99	6A	548284724	548284794	2A	446830752	446830822
AX-110969922	2A	62.99	2A	291837489	291837559	2A	295123364	295123434
AX-110975429	2A	62.99	2A	224482930	224483000	2A	234965558	234965628
AX-110976760	2A	62.99	2A	386848114	386848184	2A	388155433	388155503
AX-110977850	2A	62.99	2A	289941826	289941896	2A	293252923	293252993
AX-110990310	2A	62.99	2A	375535294	375535364	2A	326919162	326919232
AX-110991261	2A	62.99	2A	312250695	312250765	2A	311895040	311895110
AX-110999662	2A	62.99	2A	247390251	247390321	2A	251341707	251341777
AX-111003277	2A	62.99	2A	283333407	283333477	2A	286433670	286433740
AX-111007395	2A	62.99	2A	194011820	194011890	2A	204495198	204495268
AX-111008886	2A	62.99	2A	274273984	274274054	2A	276317915	276317985
AX-111009331	2A	62.99	2A	303876587	303876657	2A	303752111	303752181
AX-111009763	2A	62.99	2A	406424533	406424603	2A	405801949	405802019
AX-111012954	2A	62.99	2A	286851905	286851975	2A	290136945	290137015
AX-111015337	2A	62.99	2A	305378792	305378862	2A	305300335	305300405
AX-111017275	2A	62.99	2A	351253521	351253591	2A	352642954	352643024
AX-111018581	2A	62.99	2A	418663603	418663673	2A	418439446	418439516
AX-111021682	2A	62.99	2A	292326307	292326377	2A	295621828	295621898
AX-111026274	2A	62.99	2A	436227370	436227440	2A	445899680	445899750
AX-111026420	2A	62.99	2A	305271968	305272038	2A	305204445	305204515
AX-111026519	2A	62.99	2A	287144613	287144683	2A	290455214	290455284
AX-111027219	2A	62.99	2A	354424048	354424118	2A	349481164	349481234
AX-111030367	2A	62.99	2A	301853209	301853279	2A	381629081	381629151
AX-111032823	2A	62.99	2A	275264023	275264093	2A	275386932	275387002
AX-111033486	2A	62.99	2A	339437436	339437506	2A	364236314	364236384
AX-111035108	2A	62.99	2A	303800304	303800374	2A	303674699	303674769
AX-111038917	2A	62.99	2A	349187310	349187380	2A	354701775	354701845
AX-111039692	2A	62.99	2A	344778923	344778993	2A	358937336	358937406
AX-111052252	2A	62.99	2A	315246759	315246829	2A	315001168	315001238
AX-111052978	2A	62.99	2A	472259798	472259868	2A	482005327	482005397
AX-111053237	2A	62.99	2A	291269967	291270037	2A	294651699	294651769
AX-111055429	2A	62.99	2A	250278610	250278680	2A	254212882	254212952
AX-111055834	2A	62.99	Un	342865937	342866007	2A	364506700	364506770
AX-111057129	2A	62.99	2A	248615761	248615831	2A	252608935	252609005
AX-111057162	2A	62.99	2A	216584883	216584953	2A	226932392	226932462
AX-111058559	2A	62.99	2A	255508545	255508615	2A	259380449	259380519
AX-111059769	2A	62.99	2A	414085691	414085761	2A	413448603	413448673
AX-111064483	2A	62.99	2A	242278710	242278780	2A	244961413	244961483
AX-111065497	2A	62.99	2A	316333927	316333997	2A	316134436	316134506
AX-111068711	2A	62.99	2A	377172837	377172907	2A	325306254	325306324
AX-111073156	2A	62.99	2A	294073280	294073350	2A	298580516	298580586
AX-111077411	2A	62.99	2A	408538483	408538553	2A	407878379	407878449
AX-111078761	2A	62.99	2A	319474726	319474796	2A	319172814	319172884
AX-111080842	2A	62.99	2A	299790433	299790503	2A	379558150	379558220
AX-111082152	2A	62.99	2A	330350930	330351000	2A	371068262	371068332
AX-111083078	2A	62.99	2A	311827273	311827343	2A	311486347	311486401
AX-111086203	2A	62.99	2A	229395170	229395240	2A	239736557	239736627
AX-111090636	2A	62.99	2A	218773392	218773462	2A	229114873	229114943
AX-111091913	2A	62.99	2A	401482866	401482936	2A	400978787	400978858
AX-111097686	2A	62.99	2A	238756854	238756924	2A	441038255	441038325
AX-111108642	2A	62.99	2A	295279425	295279495	2A	297794244	297794314
AX-111117874	2A	62.99	Un	281996645	281996715	2A	303191388	303191458
AX-111118433	2A	62.99	2A	278699419	278699489	2A	282575282	282575352
AX-111118460	2A	62.99	2A	272059574	272059644	2A	278474149	278474219
AX-111126498	2A	62.99	2A	385728387	385728457	2A	386887015	386887085
AX-111130098	2A	62.99	2A	189495893	189495963	2A	200014656	200014726
AX-111131258	2A	62.99	2A	468059439	468059509	2A	477768884	477768954
AX-111136195	2A	62.99	2A	290037299	290037369	2A	293348433	293348503
AX-111137740	2A	62.99	2A	351898172	351898242	2A	352021308	352021378
AX-111139916	2A	62.99	2A	402683113	402683183	2A	402022223	402022294
AX-111140617	2A	62.99	2A	388419827	388419897	2A	389757616	389757686
AX-111148504	2A	62.99	2A	479704648	479704718	2A	489486427	489486497
AX-111155549	2A	62.99	2A	212313186	212313256	2A	223249899	223249969
AX-111165260	2A	62.99	2A	248273783	248273853	2A	252294636	252294706
AX-111192076	2A	62.99	2A	348358842	348358912	2A	355542057	355542127
AX-111212811	2A	62.99	2A	211841988	211842058	2A	222742116	222742186
AX-111218906	2A	62.99	2A	267725412	267725482	2A	266251723	266251793
AX-111219462	2A	62.99	2A	355959484	355959554	2A	347945953	347946023
AX-111220524	2A	62.99	2A	233677948	233678018	2A	436034324	436034394
AX-111223319	2A	62.99	2A	316382527	316382597	2A	316183043	316183113
AX-111224360	2A	62.99	2A	346492644	346492714	2A	357366013	357366083
AX-111238502	2A	62.99	2A	215025600	215025670	2A	225271749	225271819
AX-111238686	2A	62.99	2A	266790767	266790814	2A	267211814	267211861
AX-111238933	2A	62.99	2A	294045591	294045661	2A	298608133	298608203
AX-111242166	2A	62.99	2A	264349977	264350047	2A	269561162	269561232
AX-111243448	2A	62.99	2A	351799981	351800051	2A	352128922	352128992
AX-111253579	2A	62.99	2A	244560380	244560450	2A	247894476	247894546
AX-111257078	2A	62.99	2A	195241286	195241356	2A	205733146	205733216
AX-111258957	2A	62.99	2A	381513546	381513616	2A	382620997	382621067
AX-111275119	2A	62.99	2A	366662261	366662331	2A	336664025	336664095
AX-111282949	2A	62.99	2A	314608183	314608253	3A	410902241	410902311
AX-111283155	2A	62.99	2A	332325347	332325417	7B	322954025	322954095
AX-111284386	2A	62.99	2A	228090514	228090584	2A	238635796	238635866
AX-111286508	2A	62.99	2A	321601171	321601241	2A	302436334	302436404
AX-111287755	2A	62.99	2A	348802324	348802394	2A	355093117	355093187
AX-111287963	2A	62.99	2A	349014681	349014751	2A	354883938	354884008
AX-111289824	2A	62.99	2A	479318063	479318133	2A	489089142	489089212
AX-111456603	2A	62.99	2A	363759694	363759764	2A	339617395	339617465
AX-111457249	2A	62.99	2A	308627491	308627560	2A	308384086	308384155
AX-111459334	2A	62.99	2A	264512437	264512507	2A	269426757	269426827
AX-111462442	2A	62.99	2A	422742524	422742594	2A	422620966	422621036
AX-111462525	2A	62.99	2A	389855963	389856034	2A	391160687	391160758
AX-111464917	2A	62.99	2A	215794794	215794864	2A	226087408	226087478
AX-111464925	2A	62.99	2A	252818960	252819030	2A	256767128	256767198
AX-111467607	2A	62.99	2A	441369179	441369249	2A	451052599	451052669
AX-111470472	2A	62.99	2A	180568056	180568126	2A	190767343	190767413
AX-111476827	2A	62.99	2A	315446064	315446134	2A	315200945	315201015
AX-111484682	2A	62.99	2A	235735342	235735412	2A	438079841	438079911
AX-111484684	2A	62.99	2A	257086579	257086649	2A	261107493	261107563
AX-111485302	2A	62.99	2A	284373993	284374063	2A	287533682	287533752
AX-111490124	2A	62.99	2A	338511122	338511192	2A	365105858	365105928
AX-111495853	2A	62.99	2A	478479664	478479734	2A	488214845	488214915
AX-111500008	2A	62.99	2A	330776248	330776318	2A	370668793	370668863
AX-111504995	2A	62.99	2A	318093595	318093665	2A	317765753	317765823
AX-111507148	2A	62.99	2A	318439379	318439449	2A	318134504	318134574
AX-111508962	2A	62.99	2A	285017910	285017980	2A	288176221	288176291
AX-111510724	2A	62.99	2A	356280096	356280166	2A	347668461	347668531
AX-111512103	2A	62.99	2A	328844019	328844089	2A	372571396	372571466
AX-111516908	2A	62.99	2A	354837927	354837997	2A	349057534	349057604
AX-111522943	2A	62.99	2A	328595709	328595779	2A	372823939	372824009
AX-111526455	2A	62.99	2A	341373390	341373460	2A	362294403	362294473
AX-111526855	2A	62.99	2A	442657986	442658054	2A	452388564	452388634
AX-111530909	2A	62.99	2A	329064859	329064929	2A	372355082	372355152
AX-111543568	2A	62.99	2A	313532397	313532467	2A	313193459	313193529
AX-111544530	2A	62.99	2A	235654134	235654204	2A	438003729	438003799
AX-111545699	2A	62.99	2A	298571132	298571202	2A	378251172	378251242
AX-111545880	2A	62.99	2A	284394217	284394287	2A	287554606	287554676
AX-111549881	2A	62.99	2A	244037396	244037466	2A	246650404	246650474
AX-111551108	2A	62.99	2A	383284387	383284457	2A	384485629	384485699
AX-111578437	2A	62.99	2A	324386950	324387020	2A	299655971	299656041
AX-111578463	2A	62.99	2A	277529773	277529843	2A	281321660	281321730
AX-111581338	2A	62.99	2A	354613178	354613248	2A	349292778	349292848
AX-111581418	2A	62.99	2A	273811690	273811760	2A	276764656	276764726
AX-111585729	2A	62.99	2A	180657525	180657595	2A	190856670	190856740
AX-111586673	2A	62.99	2A	264842401	264842471	2A	269113940	269114010
AX-111595769	2A	62.99	2A	212526496	212526566	2A	223467800	223467870
AX-111596818	2A	62.99	2A	310422107	310422177	2A	310639037	310639107
AX-111599882	2A	62.99	2A	364001722	364001792	2A	339373821	339373891
AX-111603318	2A	62.99	2A	257293693	257293763	2A	261315877	261315947
AX-111613762	2A	62.99	2A	356130645	356130715	2A	347805556	347805626
AX-111619384	2A	62.99	2A	192349395	192349465	2A	202843750	202843820
AX-111622094	2A	62.99	2A	367695893	367695961	2A	335245701	335245771
AX-111623050	2A	62.99	2A	296209116	296209186	2A	297029074	297029144
AX-111626336	2A	62.99	2A	324404242	324404312	2A	299624197	299624267
AX-111629853	2A	62.99	2A	357441854	357441924	2A	346448573	346448643
AX-111630220	2A	62.99	2A	387790860	387790930	2A	389118987	389119057
AX-111635495	2A	62.99	2A	258224369	258224439	2A	262225238	262225308
AX-111635844	2A	62.99	2A	286359213	286359283	2A	289565411	289565481
AX-111641006	2A	62.99	2A	278515326	278515396	2A	282362558	282362628
AX-111657541	2A	62.99	2A	304791893	304791963	2A	304696495	304696565
AX-111657610	2A	62.99	2A	292284168	292284238	2A	295567622	295567692
AX-111657676	2A	62.99	2A	207318536	207318606	2A	218229683	218229753
AX-111664433	2A	62.99	2A	304801514	304801584	2A	304705928	304705998
AX-111667636	2A	62.99	2A	317198419	317198489	2A	316931137	316931207
AX-111680684	2A	62.99	2A	239286896	239286966	2A	240409672	240409742
AX-111681492	2A	62.99	2A	352097619	352097689	2A	351882069	351882139
AX-111684190	2A	62.99	2A	315273107	315273175	2A	315027598	315027668
AX-111684371	2A	62.99	2A	213210144	213210214	7A	124188626	124188696
AX-111690158	2A	62.99	2A	277395165	277395235	2A	281197077	281197147
AX-111701120	2A	62.99	2A	292020815	292020885	2A	295364755	295364825
AX-111701375	2A	62.99	2A	345949260	345949330	2A	357801898	357801968
AX-111755751	2A	62.99	2A	299156913	299156982	2A	378811848	378811918
AX-111759429	2A	62.99	2A	301329022	301329092	2A	381140292	381140362
AX-111764525	2A	62.99	2A	375916613	375916683	2A	326543834	326543904
AX-111765284	2A	62.99	2A	277330276	277330346	2A	281146970	281147040
AX-111765585	2A	62.99	2A	436544075	436544145	2A	446272494	446272564
AX-111767850	2A	62.99	2A	301227792	301227862	2A	381015632	381015702
AX-111768353	2A	62.99	2A	260159610	260159680	2A	264198341	264198411
AX-111769161	2A	62.99	2A	374885734	374885804	2A	327572569	327572639
AX-111779019	2A	62.99	2A	301186814	301186884	2A	380962047	380962117
AX-111783557	2A	62.99	2A	234264399	234264469	2A	436601722	436601792
AX-111785996	2A	62.99	2A	243037238	243037308	2A	245660478	245660548
AX-111826932	2A	62.99	2A	262151457	262151527	2A	271736582	271736652
AX-94437824	2A	62.99	6A	587149227	587149297	6A	603989534	603989603
AX-109348157	2A	64.36	2A	508789887	508789957	2A	518948040	518948110
AX-109976561	2A	64.36	2A	509139466	509139536	2A	519333472	519333542
AX-110052411	2A	64.36	2A	506938490	506938560	2A	517096295	517096365
AX-110438432	2A	64.36	2A	508324191	508324261	2A	518484235	518484305
AX-111484908	2A	64.36	2A	501320307	501320377	2A	511677987	511678057
AX-108740342	2A	65.26	2A	509665249	509665319	2A	519847901	519847971
AX-108755609	2A	65.26	2A	509653434	509653504	2A	519835693	519835763
AX-108948505	2A	65.26	2A	509532290	509532360	7A	619668416	619668486
AX-109280068	2A	65.26	2A	516165283	516165353	2A	526252882	526252951
AX-109283755	2A	65.26	2A	516114799	516114869	2A	526202416	526202486
AX-109302234	2A	65.26	2A	509951487	509951557	2A	520143879	520143949
AX-109345069	2A	65.26	2A	513256213	513256283	2A	523480634	523480704
AX-109844396	2A	65.26	2A	514325954	514326024	2B	470996602	470996672
AX-109964096	2A	65.26	2A	513190161	513190231	2A	523431846	523431916
AX-110036381	2A	65.26	2A	522394138	522394208	2A	532474612	532474682
AX-110409851	2A	65.26	2B	444240474	444240544	2A	520149646	520149716
AX-110533071	2A	65.26	2A	509439214	509439283	2A	519647771	519647841
AX-110574821	2A	65.26	2A	518827107	518827177	2A	528904553	528904623
AX-110622066	2A	65.26	2A	510319618	510319688	2A	520579604	520579674
AX-110936572	2A	65.26	2A	520269631	520269701	2A	530347073	530347143
AX-110943358	2A	65.26	2A	522152071	522152141	2A	532235301	532235371
AX-111113502	2A	65.26	2A	516423469	516423539	2A	526485814	526485884
AX-111507058	2A	65.26	2A	515251257	515251327	2A	525376195	525376265
AX-111644814	2A	65.26	2A	514045261	514045331	2A	524218682	524218752
AX-111655272	2A	65.26	2A	519747572	519747642	2A	529824030	529824100
AX-108733274	2A	65.7	2A	529465017	529465087	2A	539462331	539462401
AX-108741125	2A	65.7	2A	535659433	535659503	2A	545796214	545796284
AX-108755716	2A	65.7	2A	535959346	535959416	2A	546095943	546096013
AX-108788135	2A	65.7	2A	527831284	527831354	2A	537767391	537767461
AX-108807462	2A	65.7	2A	535304984	535305054	2A	545458476	545458546
AX-108859404	2A	65.7	2A	526399314	526399384	2A	536420366	536420436
AX-109313122	2A	65.7	2A	532719053	532719123	2A	542733821	542733891
AX-109314426	2A	65.7	2A	528964407	528964477	2A	538955044	538955114
AX-109391861	2A	65.7	2A	531448625	531448695	2A	541370696	541370766
AX-109471612	2A	65.7	2A	529123648	529123718	2A	539105347	539105417
AX-109474682	2A	65.7	2A	533498243	533498313	2A	543520819	543520889
AX-109504081	2A	65.7	2A	533922857	533922927	2A	543961808	543961878
AX-109585688	2A	65.7	2A	532168372	532168442	2A	542152160	542152230
AX-109857803	2A	65.7	2A	535109255	535109325	2A	545242526	545242596
AX-109873348	2A	65.7	2A	529181117	529181187	2A	539161185	539161255
AX-109936939	2A	65.7	2A	530391973	530392043	2A	540354664	540354734
AX-109988368	2A	65.7	2A	532831051	532831121	2A	542847171	542847241
AX-110201207	2A	65.7	2A	529964894	529964964	2A	539930382	539930452
AX-110201960	2A	65.7	2A	529840618	529840688	2A	539822756	539822826
AX-110401789	2A	65.7	2A	529995301	529995371	2A	539960959	539961029
AX-110583484	2A	65.7	2A	534598324	534598394	2A	544671381	544671451
AX-110917688	2A	65.7	2A	534138035	534138105	2A	544205186	544205254
AX-110923419	2A	65.7	2A	530072848	530072918	2A	540037958	540038028
AX-110971914	2A	65.7	5A	335030188	335030258	2A	542110043	542110113
AX-110975737	2A	65.7	2A	525055919	525055989	2A	535052571	535052641
AX-111070427	2A	65.7	2A	528432743	528432813	2A	538392557	538392627
AX-111650773	2A	65.7	2A	527075612	527075682	2A	537091604	537091674
AX-109429816	2A	66.15	2A	532542059	532542129	2A	542527882	542527952
AX-109437513	2A	66.15	2A	531744078	531744148	2A	541679114	541679184
AX-109879152	2A	66.15	2A	525453214	525453284	2A	535477361	535477431
AX-110094355	2A	66.15	2A	526751001	526751071	2A	536801416	536801486
AX-111671271	2A	66.15	2A	532559251	532559321	2A	542557420	542557490
AX-108765110	2A	67.06	2A	555883652	555883722	2A	565593800	565593870
AX-108771187	2A	67.06	2A	558658224	558658294	2A	566009576	566009646
AX-109280395	2A	67.06	2A	554739146	554739216	2A	564413765	564413835
AX-109304879	2A	67.06	2A	536499234	536499303	2A	546524693	546524763
AX-109463348	2A	67.06	2A	557468320	557468390	2A	567257090	567257160
AX-109492818	2A	67.06	2A	558817310	558817380	2A	565851933	565852003
AX-109624083	2A	67.06	2A	553815331	553815401	2A	563556018	563556088
AX-109879686	2A	67.06	2A	559044200	559044270	2A	568733422	568733492
AX-109974497	2A	67.06	2A	559153444	559153514	2A	568856091	568856161
AX-109986763	2A	67.06	2A	536847745	536847815	2A	546881830	546881900
AX-110451079	2A	67.06	2A	536900522	536900592	2A	547003107	547003177
AX-111166212	2A	67.06	2A	555343123	555343193	2A	565044765	565044835
AX-111482119	2A	67.06	2A	557502226	557502296	2A	567223527	567223597
AX-111661329	2A	67.06	2A	554962371	554962441	2A	564637899	564637969
AX-108782185	2A	67.96	2B	502366071	502366141	2B	527055657	527055727
AX-108826078	2A	67.96	2A	564355126	564355196	2A	574140787	574140857
AX-108908959	2A	67.96	2A	566810078	566810148	2A	576612012	576612082
AX-108930948	2A	67.96	2A	566309787	566309857	2A	576108644	576108714
AX-108955435	2A	67.96	2A	563171770	563171840	2A	572963385	572963455
AX-108965435	2A	67.96	2A	565446350	565446420	2A	575227331	575227401
AX-108969989	2A	67.96	2A	561437627	561437697	2A	571248938	571249008
AX-109270240	2A	67.96	2A	565487497	565487567	2A	575269122	575269192
AX-109286714	2A	67.96	2A	562502900	562502970	2A	572303484	572303554
AX-109306304	2A	67.96	2A	567660405	567660475	2A	577471616	577471686
AX-109329447	2A	67.96	2A	561303059	561303129	2A	571110603	571110673
AX-109330953	2A	67.96	2A	567909107	567909177	2A	577720894	577720964
AX-109339460	2A	67.96	2A	570466824	570466894	2A	580289797	580289867
AX-109360868	2A	67.96	2A	568230388	568230458	2A	578045152	578045222
AX-109380611	2A	67.96	2A	566164415	566164485	2A	575962943	575963013
AX-109430855	2A	67.96	2A	562766995	562767065	2A	572558442	572558512
AX-109456438	2A	67.96	2A	570624773	570624843	2A	580446892	580446962
AX-109475320	2A	67.96	2A	565346450	565346520	2A	575127806	575127876
AX-109593272	2A	67.96	2A	565696000	565696070	7A	587914531	587914570
AX-109621306	2A	67.96	2A	571170129	571170199	2A	580984301	580984371
AX-109817593	2A	67.96	2A	569400572	569400642	2A	579221326	579221396
AX-109927461	2A	67.96	2A	568267072	568267142	2A	578082227	578082297
AX-109934802	2A	67.96	2A	570379794	570379864	2A	580202242	580202312
AX-110013640	2A	67.96	2A	566174660	566174730	2A	575973190	575973260
AX-110384771	2A	67.96	2A	567126637	567126707	2A	576937852	576937922
AX-110386389	2A	67.96	2A	569286097	569286167	5A	173678496	173678566
AX-110390517	2A	67.96	2A	562879269	562879339	2A	572670793	572670863
AX-110445042	2A	67.96	2A	565681643	565681713	2A	575472275	575472345
AX-110455189	2A	67.96	2A	565626127	565626197	2A	575417169	575417239
AX-110492571	2A	67.96	2A	566763149	566763219	2A	576562632	576562702
AX-110525092	2A	67.96	2A	566390271	566390341	2A	576189831	576189901
AX-110575088	2A	67.96	2B	496245267	496245337	2B	519767115	519767185
AX-110725744	2A	67.96	2A	564436432	564436502	2A	574222546	574222616
AX-110955802	2A	67.96	2A	565644547	565644617	2A	575435589	575435659
AX-111020275	2A	67.96	2A	569378196	569378266	2A	579198949	579199019
AX-111046657	2A	67.96	2A	568708266	568708336	2A	578527059	578527129
AX-111281052	2A	67.96	2A	565397471	565397541	2A	575178445	575178515
AX-111546236	2A	67.96	2A	563641994	563642064	3A	437731658	437731715
AX-111593007	2A	67.96	2A	566148235	566148305	2A	575940808	575940878
AX-111668052	2A	67.96	2A	563674903	563674973	2A	573467211	573467281
AX-108795212	2A	69.8	2A	598242594	598242664	2A	608108286	608108356
AX-108945106	2A	69.8	2A	596900534	596900604	2A	606870914	606870984
AX-109274805	2A	69.8	2A	598387639	598387709	2A	608253234	608253304
AX-109452459	2A	69.8	2A	598274662	598274732	2A	608141626	608141696
AX-110168387	2A	69.8	2A	597477050	597477120	2A	607300262	607300332
AX-110489401	2A	69.8	2A	595871519	595871589	1B	343972539	343972570
AX-110916067	2A	69.8	2A	598152632	598152702	2A	608003936	608004006
AX-110950272	2A	69.8	2A	598369128	598369198	2A	608233621	608233693
AX-111576466	2A	69.8	2A	599897603	599897673	2A	609817901	609817971
AX-108837102	2A	70.71	2A	605191363	605191433	2A	614783566	614783636
AX-109455008	2A	70.71	2A	604705319	604705389	2A	614323766	614323836
AX-110432131	2A	70.71	2A	604796219	604796289	2A	614418946	614419016
AX-110510308	2A	70.71	2A	604925129	604925199	2A	614548742	614548812
AX-110711634	2A	70.71	2A	605075118	605075188	2A	614674668	614674738
AX-109024104	2A	74.53	2A	608884558	608884628	2A	618452222	618452292
AX-109287352	2A	74.53	2A	607270284	607270354	2A	616856175	616856244
AX-109373237	2A	74.53	2A	611402728	611402798	2A	620944807	620944877
AX-109377673	2A	74.53	2A	611036758	611036828	2A	620640570	620640640
AX-110493738	2A	74.53	2A	611091962	611092032	2A	620693211	620693281
AX-110939562	2A	74.53	2A	606639454	606639524	2A	616185856	616185926
AX-111612390	2A	74.53	2A	608736225	608736295	2A	618288605	618288675
AX-109887498	2A	75.89	2A	615603480	615603550	2A	624536619	624536689
AX-110438624	2A	76.34	2A	624546033	624546103	2A	633160866	633160935
AX-108991270	2A	78.16	2A	632859646	632859716	2A	641528401	641528471
AX-110043235	2A	78.16	4B	32424975	32425045	4B	33142581	33142651
AX-110672429	2A	78.16	2A	636430314	636430383	2A	644958445	644958514
AX-111102740	2A	78.16	2A	634266329	634266399	2A	642941036	642941106
AX-111547138	2A	78.16	2A	632572949	632573019	2A	641236828	641236898
AX-111637353	2A	78.16	2A	632550542	632550612	2A	641214411	641214481
AX-109983647	2A	80.5	2A	656647380	656647450	2A	665614623	665614693
AX-109996565	2A	87.17	2A	670035628	670035698	2A	678386619	678386689
AX-110139178	2A	87.17	2A	670478346	670478416	2A	678796461	678796531
AX-111469300	2A	87.17	2A	670845847	670845917	2A	679165134	679165204
AX-109330900	2A	87.62	2A	672139814	672139884	2A	680438050	680438120
AX-109866206	2A	87.62	2A	672095958	672096028	2A	680392771	680392841
AX-110016335	2A	87.62	2A	671084420	671084490	2A	679402715	679402785
AX-111482016	2A	87.62	2A	672228402	672228472	2A	680525207	680525277
AX-110492886	2A	92.49	2A	680464907	680464977	2A	689126947	689127017
AX-109523500	2A	95.29	2A	685883943	685884013	2A	694799832	694799902
AX-111075328	2A	95.29	2A	690332997	690333067	2A	696119067	696119137
AX-108780339	2A	96.64	2A	691833112	691833182	2A	700826825	700826895
AX-108786044	2A	96.64	2A	692466533	692466603	2A	701463216	701463286
AX-110494827	2A	96.64	2A	691874781	691874851	2A	700868487	700868557
AX-109934383	2A	98.92	2A	699948218	699948288	2A	708889921	708889991
AX-109314401	2A	105.82	2A	710182797	710182867	2A	719396893	719396963
AX-110530937	2A	105.82	2A	711509564	711509634	2A	720715716	720715786
AX-110069674	2A	124.56	2A	730490975	730491045	2A	736789322	736789392
AX-108756143	2A	126.92	2A	731737423	731737493	2A	738064674	738064744
AX-110529731	2A	126.92	2A	731852452	731852522	2A	738199237	738199307
AX-110922354	2A	126.92	2A	731721963	731722033	2A	738036018	738036088
AX-111779863	2A	126.92	2A	731793944	731794014	2A	738142008	738142077
AX-110925122	2A	127.35	2A	731974605	731974675	2A	738320139	738320209
AX-110417390	2A	131.65	2A	735785638	735785708	2A	742424781	742424851
AX-110946129	2A	131.65	2A	735738240	735738310	2A	742363802	742363872
AX-108833449	2A	134.41	2A	736758022	736758092	2A	743516353	743516423
AX-108949998	2A	137.65	2A	736978751	736978821	1B	332957350	332957411
AX-109270070	2A	137.65	2A	737180302	737180372	2A	743897253	743897323
AX-109369878	2A	137.65	Un	362209206	362209276	4A	17441277	17441322
AX-109355803	2A	141.47	2A	746992384	746992454	2A	753459565	753459635
AX-109504931	2A	141.47	2A	747849712	747849782	2A	754431540	754431610
AX-110034510	2A	141.47	2A	745753364	745753434	2A	752257709	752257779
AX-110065185	2A	141.47	2A	747704428	747704498	2A	754287616	754287686
AX-110600847	2A	141.47	2A	747912654	747912724	2A	754578999	754579067
AX-110936116	2A	141.47	2A	746978996	746979066	2A	753445388	753445458
AX-111014053	2A	141.47	2A	747025465	747025535	2A	753506690	753506760
AX-111266233	2A	141.47	2A	745821033	745821103	2A	752320665	752320735
AX-111596827	2A	141.47	2A	747072049	747072119	2A	753554247	753554317
AX-109483522	2A	147.38	2A	751772778	751772848	2A	759117828	759117898
AX-110403000	2A	147.38	2A	752133888	752133958	2A	759442618	759442688
AX-109353912	2A	151.27	Un	229223134	229223204	2A	766666645	766666713
AX-109503748	2A	151.27	2A	756892249	756892319	2A	764844630	764844700
AX-109506786	2A	151.27	2A	758270563	758270633	2A	766147074	766147144
AX-109990976	2A	151.27	2A	754729144	754729214	2A	762542007	762542077
AX-110451700	2A	151.27	2A	758458715	758458785	2A	765845606	765845672
AX-111290277	2A	151.27	2A	759501378	759501448	2A	767577536	767577606
AX-111455145	2A	151.27	7B	719588962	719589028	7B	772348455	772348521
AX-111478907	2A	151.27	2A	755089241	755089311	2A	762897472	762897542
AX-111524843	2A	151.27	2A	759433476	759433546	2A	767509721	767509791
AX-111555015	2A	151.27	2A	754746351	754746421	2A	762558806	762558876
AX-111736141	2A	151.27	2A	760040555	760040623	2A	768124130	768124198
AX-110989311	2A	156.9	2A	768689901	768689971	2A	779669157	779669227
AX-109330147	2A	161.77	2A	772310603	772310657	2A	782778211	782778269
AX-108781282	3A	0	3A	14688374	14688444	3A	16257589	16257659
AX-111636702	3A	0	3A	14092156	14092226	3A	16741673	16741743
AX-111757598	3A	0.91	3A	14842254	14842324	3A	16108485	16108555
AX-109407758	3A	1.36	3A	15932601	15932671	6A	516741856	516741926
AX-109968860	3A	1.36	3A	15962743	15962813	3A	19387737	19387807
AX-110081557	3A	1.36	3B	27345792	27345861	3A	19496000	19496070
AX-111495688	3A	1.36	3A	15976407	15976477	3A	19401130	19401200
AX-111528452	3A	1.36	3A	16389650	16389720	3A	19872727	19872797
AX-111552448	3A	1.36	3A	16400181	16400251	3A	19883373	19883443
AX-111558727	3A	1.36	3A	15973373	15973443	3A	19398110	19398180
AX-111579619	3A	1.36	3A	16941426	16941496	3A	20383558	20383628
AX-111592240	3A	1.36	3A	15887539	15887609	3A	19324443	19324513
AX-111561954	3A	1.8	3A	17294670	17294741	3A	20831486	20831556
AX-108793165	3A	2.24	3A	17866510	17866580	Un	3787	3857
AX-111633510	3A	2.24	3A	17948192	17948262	3A	21332708	21332778
AX-108885585	3A	2.68	3A	18932262	18932332	3A	22303846	22303916
AX-109378967	3A	2.68	3A	18052454	18052524	3A	21445038	21445108
AX-109436376	3A	2.68	3A	19059566	19059636	3A	22414560	22414630
AX-109436487	3A	2.68	3A	19144925	19144995	3A	22499253	22499323
AX-109584722	3A	2.68	3A	18026967	18027035	3A	21400466	21400536
AX-109872364	3A	2.68	3A	19055926	19055994	3A	22410688	22410758
AX-110374052	3A	2.68	3A	18029655	18029725	3A	21403293	21403363
AX-110668166	3A	2.68	3A	18839903	18839973	3A	22221996	22222066
AX-111001792	3A	2.68	3A	18787050	18787120	3A	22171075	22171145
AX-111008949	3A	2.68	3A	19090334	19090404	3A	22444723	22444793
AX-111155680	3A	2.68	3A	18975261	18975331	3A	22346050	22346120
AX-111451084	3A	2.68	3A	19156809	19156879	3A	22541209	22541279
AX-111531488	3A	2.68	3A	19150292	19150362	3A	22504582	22504652
AX-111574491	3A	2.68	3A	18805520	18805590	3A	22189443	22189513
AX-111636646	3A	2.68	3A	17982360	17982430	3A	21354259	21354329
AX-111655146	3A	2.68	3A	18830960	18831030	3A	22213721	22213791
AX-108749743	3A	3.12	3A	19450112	19450182	3A	22803959	22804029
AX-111792223	3A	3.12	3A	19425288	19425358	3A	22779725	22779795
AX-108932575	3A	4.45	3A	20025134	20025204	3A	23455502	23455572
AX-109281389	3A	4.45	3A	20109412	20109482	3A	23526219	23526289
AX-110390492	3A	4.45	3A	20246607	20246677	3A	23706204	23706274
AX-110634761	3A	4.45	3A	20294916	20294986	3A	23751399	23751469
AX-110967458	3A	4.45	3A	20280837	20280907	3A	23737044	23737114
AX-111039910	3A	4.45	3A	20091504	20091574	3A	23508256	23508326
AX-111112241	3A	4.45	3A	20136943	20137013	3A	23558098	23558168
AX-111161246	3A	4.45	3A	20542427	20542497	3A	24119757	24119827
AX-111529250	3A	4.45	3A	20403008	20403078	3A	23990599	23990669
AX-111652313	3A	4.45	3A	20029074	20029144	3A	23459448	23459518
AX-109844195	3A	6.7	Un	44349534	44349604	3A	26172711	26172781
AX-110551244	3A	6.7	Un	44328740	44328810	3A	26192784	26192854
AX-94394356	3A	6.7	3A	22471303	22471373	3A	26035411	26035481
AX-108730499	3A	7.6	3A	21496359	21496429	3A	25071837	25071907
AX-109589492	3A	7.6	3A	22413973	22414043	3A	25949263	25949333
AX-109942881	3A	7.6	3A	21185422	21185492	3A	24767797	24767867
AX-111009690	3A	7.6	3A	21595039	21595109	3A	25171632	25171702
AX-109994578	3A	10.91	3A	29308479	29308549	3A	33174347	33174417
AX-111074009	3A	10.91	3A	28935116	28935186	3A	32914024	32914094
AX-111533295	3A	11.36	3A	29779062	29779132	3A	33634453	33634523
AX-109334040	3A	11.81	3A	30923679	30923749	3A	35093851	35093921
AX-109103063	3A	12.25	1B	581856942	581857012	3A	37148829	37148899
AX-110049779	3A	12.25	3A	32842331	32842401	3A	37230486	37230556
AX-111082491	3A	12.25	5B	417199344	417199414	3A	37150842	37150912
AX-109504568	3A	12.67	3A	32990438	32990508	3A	37375789	37375859
AX-109530078	3A	12.67	3A	33385200	33385270	3A	37766155	37766225
AX-109970069	3A	12.67	3A	32974346	32974416	3A	37359599	37359669
AX-110416928	3A	12.67	3A	33308230	33308300	3A	37696316	37696386
AX-89474662	3A	12.67	3A	33123054	33123123	3A	37507016	37507086
AX-108972085	3A	13.53	3A	34004568	34004638	3A	38338588	38338658
AX-110520445	3A	13.53	3A	33530835	33530905	3A	37911803	37911873
AX-109455393	3A	13.95	3A	34333194	34333264	3A	38681076	38681146
AX-110490072	3A	13.95	3A	34323739	34323809	3A	38672301	38672371
AX-111799835	3A	13.95	3A	34330008	34330078	3A	38677891	38677961
AX-110407102	3A	16.61	3A	41604075	41604145	3A	44282306	44282376
AX-95652068	3A	16.61	3A	41621094	41621159	3A	44299298	44299368
AX-108940763	3A	17.03	3A	42804537	42804607	3A	45461120	45461190
AX-108880496	3A	20.13	3A	50683549	50683614	3A	53394975	53395040
AX-109520633	3A	20.13	3A	51497239	51497309	3A	54243878	54243948
AX-109964859	3A	20.13	3A	51542344	51542414	3A	54284129	54284199
AX-110937990	3A	20.13	3A	51501505	51501575	3A	54276067	54276137
AX-95630235	3A	20.13	3A	51967057	51967109	3A	54627067	54627137
AX-108925203	3A	20.98	3A	52621640	52621710	3A	55292819	55292889
AX-109384504	3A	20.98	3A	52550567	52550637	3A	55191685	55191755
AX-110096944	3A	20.98	3A	52358179	52358249	3A	55030714	55030784
AX-110163197	3A	20.98	3A	52464922	52464992	3A	55124897	55124967
AX-111024259	3A	20.98	3A	52547860	52547930	3A	55188976	55189046
AX-111036294	3A	20.98	3A	52624927	52624997	3A	55296105	55296175
AX-109385703	3A	25.08	3A	53401663	53401733	3A	56059203	56059273
AX-109359230	3A	25.51	3A	53423080	53423150	3A	56081110	56081180
AX-108743182	3A	27.26	3A	53473447	53473517	3A	56131416	56131486
AX-108869129	3A	27.69	3A	55951220	55951290	3A	58629831	58629901
AX-110411902	3A	28.57	3A	56563897	56563967	7A	131622499	131622569
AX-110915136	3A	28.57	3A	56408193	56408263	3A	59058017	59058087
AX-109553201	3A	29	3A	56961621	56961691	3A	59661698	59661768
AX-110471420	3A	29.85	3A	65070939	65071009	3A	67687027	67687097
AX-111211642	3A	29.85	3A	63354281	63354351	3A	65986437	65986507
AX-111532230	3A	29.85	3A	63666003	63666073	3A	66293058	66293128
AX-108731494	3A	30.28	3A	64502842	64502912	3A	67105831	67105902
AX-110916132	3A	31.13	3A	62840328	62840398	3A	65494459	65494529
AX-108922928	3A	31.56	3A	65096702	65096772	3A	67713491	67713561
AX-109594342	3A	31.56	3A	65090976	65091046	3A	67707756	67707826
AX-111673035	3A	31.56	3A	65823765	65823835	3A	68758182	68758252
AX-89497626	3A	32.42	3A	90018218	90018288	3A	93045799	93045869
AX-109901092	3A	33.28	3A	106998320	106998390	3A	109692742	109692812
AX-111490400	3A	33.28	3A	104151720	104151790	3A	108123915	108123985
AX-108885694	3A	36.41	3A	147737311	147737381	3A	150301524	150301594
AX-109905422	3A	36.41	3A	148588490	148588560	3A	151076294	151076364
AX-109957890	3A	36.41	3A	149217330	149217400	3A	151680964	151681034
AX-109627023	3A	39.05	3A	450787920	450787990	3A	457885509	457885579
AX-109972641	3A	39.05	3A	441937505	441937575	3A	449073378	449073448
AX-108758495	3A	42.69	3A	480772363	480772433	3A	488455410	488455480
AX-108850427	3A	42.69	3A	481158207	481158277	3A	488848867	488848937
AX-110672868	3A	42.69	3A	481166117	481166187	3A	488856971	488857041
AX-109942889	3A	43.12	3A	481152196	481152266	3A	488843048	488843118
AX-109958475	3A	44.43	3A	480696120	480696190	3A	488362149	488362219
AX-110631819	3A	45.75	3A	484545841	484545911	3A	492473666	492473736
AX-110675345	3A	46.18	3A	488020386	488020456	3A	495846263	495846333
AX-111513334	3A	46.18	3A	490022373	490022443	3A	497771631	497771701
AX-111040468	3A	46.61	3A	490514947	490515017	3A	498283867	498283937
AX-111512550	3A	46.61	3A	504537600	504537670	3A	512345715	512345785
AX-108852387	3A	47.04	3A	500261896	500261966	3A	508019263	508019333
AX-108909590	3A	47.04	3A	492274835	492274905	3A	500028394	500028464
AX-109620505	3A	47.04	3A	492211350	492211420	3A	499966104	499966174
AX-109637665	3A	47.04	3A	491250052	491250122	3A	499021338	499021408
AX-110017592	3A	47.04	3A	491853456	491853526	3A	499610494	499610564
AX-110093743	3A	47.04	3A	491844177	491844247	3A	499601127	499601197
AX-110423015	3A	47.04	3A	500960386	500960456	3A	508727718	508727788
AX-111227798	3A	47.04	3A	492294656	492294726	3A	500048830	500048900
AX-89674979	3A	47.04	3A	499594767	499594837	3A	507383329	507383399
AX-108866756	3A	47.9	3A	505341937	505342007	4A	640921405	640921474
AX-109828373	3A	47.9	3A	506285200	506285270	3A	514126200	514126270
AX-109855683	3A	47.9	3A	507820100	507820170	3A	515694288	515694358
AX-110978499	3A	47.9	3A	505377665	505377735	3A	513187310	513187380
AX-111068094	3A	47.9	3A	508141206	508141276	3A	516027375	516027445
AX-108736767	3A	49.19	3A	510105563	510105633	3A	518048240	518048310
AX-110447030	3A	49.19	3A	510103540	510103610	3A	518046212	518046282
AX-110578860	3A	49.19	3A	509935236	509935306	3A	517883059	517883129
AX-110974432	3A	49.19	3B	506209389	506209459	3A	517896607	517896677
AX-86163084	3A	49.19	3A	510114171	510114241	3A	518056846	518056916
AX-110442313	3A	50.49	3A	512945208	512945278	3A	521006211	521006281
AX-110963001	3A	50.49	3A	513203338	513203408	3A	521279623	521279693
AX-109966493	3A	50.91	3A	513861722	513861792	3A	521920546	521920616
AX-110123214	3A	50.91	3A	514216054	514216124	3A	522312849	522312919
AX-111086171	3A	50.91	3A	513297320	513297390	3A	521373542	521373612
AX-109316902	3A	51.33	3A	515112881	515112951	3A	523159135	523159205
AX-109612565	3A	51.33	3A	514893423	514893493	3A	522943773	522943843
AX-109901738	3A	51.33	3A	515159678	515159748	3A	523192888	523192958
AX-110917484	3A	51.33	3A	514888149	514888219	3A	522938289	522938359
AX-111103112	3A	51.33	3A	516081668	516081738	3A	524088327	524088397
AX-108825815	3A	53.05	3A	529423079	529423149	3A	537381330	537381400
AX-108837960	3A	53.05	3A	526075808	526075878	3A	534121166	534121236
AX-108840036	3A	53.05	3A	530368603	530368673	3A	538328301	538328371
AX-108938752	3A	53.05	3A	527326252	527326322	3A	535280570	535280640
AX-108976589	3A	53.05	3A	529431264	529431333	3A	537389515	537389584
AX-108977066	3A	53.05	3A	529482108	529482178	3A	537440686	537440756
AX-109078331	3A	53.05	3A	527278688	527278758	3A	535221498	535221568
AX-109284282	3A	53.05	3A	518736881	518736951	3A	526799314	526799384
AX-109298754	3A	53.05	3A	530754019	530754089	3A	538715341	538715411
AX-109342565	3A	53.05	3A	518426448	518426518	3A	526487922	526487992
AX-109355730	3A	53.05	3A	528159067	528159137	3A	536115883	536115953
AX-109405061	3A	53.05	3A	530009058	530009128	3A	537968477	537968547
AX-109421791	3A	53.05	3A	528156114	528156184	3A	536112930	536113000
AX-109461751	3A	53.05	3A	529329997	529330067	3A	537288643	537288713
AX-109545295	3A	53.05	3A	524785408	524785478	3A	532823347	532823417
AX-109620716	3A	53.05	3A	527898055	527898125	3A	535854803	535854873
AX-109822868	3A	53.05	3A	530613074	530613144	3A	538573307	538573377
AX-109837592	3A	53.05	3A	528656991	528657061	3A	536615012	536615082
AX-109880438	3A	53.05	3A	529048364	529048434	3A	537005889	537005959
AX-109882532	3A	53.05	3A	530715697	530715767	3A	538677084	538677154
AX-109904680	3A	53.05	3A	529415064	529415134	3A	537372992	537373062
AX-109910491	3A	53.05	3A	519127060	519127130	3A	527188329	527188399
AX-109912704	3A	53.05	3A	516935658	516935728	3A	524974689	524974759
AX-109992491	3A	53.05	3A	518961945	518962015	3A	527022589	527022659
AX-109997099	3A	53.05	3A	530170777	530170847	3A	538129784	538129854
AX-110025072	3A	53.05	3A	524983844	524983914	3A	533037658	533037728
AX-110042178	3A	53.05	3A	529036300	529036370	3A	536993886	536993956
AX-110051666	3A	53.05	3A	516913321	516913391	3A	524941322	524941392
AX-110145801	3A	53.05	3A	527204574	527204644	3A	535146843	535146913
AX-110381378	3A	53.05	3A	531012342	531012412	3A	538974318	538974388
AX-110384514	3A	53.05	3A	525738923	525738993	3A	534462739	534462809
AX-110399323	3A	53.05	3A	516877701	516877771	3A	524905771	524905841
AX-110415316	3A	53.05	3A	527670038	527670108	3A	535628120	535628190
AX-110420574	3A	53.05	3A	526276889	526276959	3A	533934871	533934941
AX-110445703	3A	53.05	3A	530770555	530770625	3A	538731877	538731947
AX-110522868	3A	53.05	3A	525905035	525905105	3A	534304303	534304373
AX-110529370	3A	53.05	3A	525444398	525444468	3A	533442976	533443046
AX-110594869	3A	53.05	3A	530069976	530070046	3A	538029403	538029473
AX-110624809	3A	53.05	3A	525895674	525895744	3A	534314130	534314200
AX-110904521	3A	53.05	3A	517840729	517840799	3A	525877186	525877255
AX-110904729	3A	53.05	3A	531017474	531017540	3A	538979791	538979857
AX-110913814	3A	53.05	3A	526086458	526086528	3A	534110788	534110858
AX-110969746	3A	53.05	3A	524315036	524315106	3A	532388352	532388422
AX-111041459	3A	53.05	3A	530468485	530468555	3A	538428399	538428469
AX-111078389	3A	53.05	3A	526080517	526080587	3A	534116457	534116527
AX-111090001	3A	53.05	3A	531001806	531001876	3A	538963782	538963852
AX-111233264	3A	53.05	3A	519078441	519078508	3A	527140007	527140074
AX-111467215	3A	53.05	3A	530167606	530167676	3A	538126611	538126681
AX-111475100	3A	53.05	3A	518806768	518806838	3A	526867998	526868068
AX-111540256	3A	53.05	3A	516764767	516764837	3A	524792157	524792227
AX-111559142	3A	53.05	3A	516938634	516938704	3A	12850380	12850450
AX-111578164	3A	53.05	3A	529981606	529981676	3A	537941023	537941093
AX-111599886	3A	53.05	3A	524776824	524776894	3A	532798857	532798927
AX-111713473	3A	53.05	3A	518437127	518437197	3A	526498601	526498671
AX-89634969	3A	53.05	3A	530117412	530117482	3A	538076838	538076908
AX-108729031	3A	54.32	3A	543565724	543565794	3A	551844232	551844302
AX-108753757	3A	54.32	3A	543196010	543196080	3A	551493679	551493749
AX-108772543	3A	54.32	3A	543463276	543463346	3A	551761752	551761822
AX-108772555	3A	54.32	3A	535058540	535058610	3A	543181548	543181618
AX-108854601	3A	54.32	3A	543222650	543222720	3A	551520442	551520512
AX-108948880	3A	54.32	3A	545895414	545895484	3A	554221888	554221958
AX-108977388	3A	54.32	3A	535370428	535370498	3A	543464830	543464900
AX-109305297	3A	54.32	3A	546686799	546686869	3A	555049658	555049728
AX-109332833	3A	54.32	3A	534926549	534926619	3A	543060777	543060847
AX-109394676	3A	54.32	3A	549616106	549616176	3A	558114992	558115062
AX-109496827	3A	54.32	3A	535193900	535193970	3A	543322938	543323008
AX-109866065	3A	54.32	3A	541867918	541867988	3A	550147099	550147169
AX-110005443	3A	54.32	3A	545745633	545745703	3A	554071361	554071431
AX-110023742	3A	54.32	3A	544550399	544550469	3A	552862118	552862188
AX-110023956	3A	54.32	3A	541221869	541221939	3A	549505867	549505937
AX-110186311	3A	54.32	3A	544543552	544543622	3A	552855272	552855342
AX-110375431	3A	54.32	3A	544529870	544529940	3A	552841189	552841259
AX-110382464	3A	54.32	3A	540945008	540945078	3A	549223255	549223325
AX-110383566	3A	54.32	3A	535471164	535471234	3A	543565405	543565475
AX-110495702	3A	54.32	3A	540331751	540331821	3A	548592612	548592682
AX-110554752	3A	54.32	3A	544192695	544192765	3A	552477868	552477938
AX-110591324	3A	54.32	3A	545175614	545175684	3A	553502719	553502789
AX-110602564	3A	54.32	3A	537544282	537544352	3A	545735372	545735442
AX-110668155	3A	54.32	3A	546749903	546749973	3A	555113034	555113104
AX-110919428	3A	54.32	3A	549637177	549637247	3A	558136066	558136136
AX-110997067	3A	54.32	3A	534947290	534947360	3A	543071341	543071412
AX-111164276	3A	54.32	3A	538133082	538133152	3A	546310327	546310397
AX-111466140	3A	54.32	3A	541262139	541262209	3A	549546162	549546232
AX-111476573	3A	54.32	3A	549731624	549731694	3A	558231192	558231262
AX-111503245	3A	54.32	3A	550056677	550056747	3A	558557131	558557201
AX-111535511	3A	54.32	3A	541794408	541794478	3A	550073526	550073596
AX-111609261	3A	54.32	3A	543059059	543059129	3A	551357866	551357936
AX-111617778	3A	54.32	3A	542312962	542313032	3A	550605422	550605492
AX-111698315	3A	54.32	3A	537611761	537611831	3A	545801684	545801754
AX-111703137	3A	54.32	3A	547027636	547027706	3A	555399550	555399620
AX-111785327	3A	54.32	3A	549073993	549074063	3A	557574872	557574942
AX-108917324	3A	54.75	3A	553106408	553106478	3A	561669953	561670023
AX-109036576	3A	54.75	3A	558686529	558686599	3A	567229051	567229121
AX-109862867	3A	54.75	3A	555826641	555826707	3A	564387259	564387325
AX-109936405	3A	54.75	3A	553694293	553694363	3A	562250930	562251000
AX-109994125	3A	54.75	3A	557943489	557943559	3A	566509225	566509295
AX-110067793	3A	54.75	3A	554264003	554264072	3A	562815894	562815963
AX-110602113	3A	54.75	3B	554631672	554631742	3B	573506989	573507059
AX-110913869	3A	54.75	3A	554698845	554698915	3A	563252743	563252813
AX-110925756	3A	54.75	3A	555892822	555892892	3A	564452938	564453008
AX-110979974	3A	54.75	3A	556357585	556357655	3A	564915032	564915102
AX-110990079	3A	54.75	3A	551914173	551914243	3A	560454535	560454605
AX-111024746	3A	54.75	3A	557793772	557793842	3A	566360230	566360300
AX-111153043	3A	54.75	3A	552945400	552945470	3A	561509004	561509074
AX-111527540	3A	54.75	3A	555866578	555866648	3A	564427083	564427153
AX-111591393	3A	54.75	3A	550931555	550931625	3A	559469954	559470024
AX-94596122	3A	54.75	3A	552511749	552511819	3A	561056085	561056155
AX-110407403	3A	56.04	3A	559059142	559059213	3A	567545975	567546045
AX-109476471	3A	56.46	3A	559305150	559305220	3A	567807229	567807299
AX-110025534	3A	56.46	3A	560685435	560685505	3A	569254151	569254220
AX-111458518	3A	56.46	3A	563088329	563088399	3A	571695056	571695126
AX-109994397	3A	57.32	3A	565377449	565377519	3A	573990394	573990464
AX-95658502	3A	57.32	3A	565407297	565407367	3A	574020273	574020343
AX-110385614	3A	59.51	3A	565620920	565620990	3A	574238379	574238449
AX-108911487	3A	62.99	3A	88289127	88289197	3A	91278471	91278541
AX-110006993	3A	62.99	2A	368216562	368216632	3A	180689114	180689184
AX-109468077	3A	65.68	3A	594694588	594694658	3A	603425452	603425522
AX-109437970	3A	68.36	3A	619745374	619745444	3A	612742497	612742567
AX-109509229	3A	68.36	3A	620454379	620454449	3A	613385826	613385896
AX-108827999	3A	71.04	3A	606130911	606130981	3A	621977842	621977912
AX-109270909	3A	71.04	3A	606292996	606293066	3A	621772423	621772493
AX-109931570	3A	71.04	3A	607590511	607590581	3A	620489344	620489414
AX-110123295	3A	71.04	3A	606081933	606082003	3A	622038232	622038302
AX-110511174	3A	71.04	3A	605214977	605215047	3A	622894646	622894716
AX-110571205	3A	71.04	3A	605690130	605690200	3A	622434021	622434091
AX-111595959	3A	71.04	3A	605224107	605224176	3A	622993483	622993553
AX-111648664	3A	71.04	3A	608161253	608161323	3A	619925220	619925290
AX-95630253	3A	71.04	3A	604902007	604902077	3A	623223766	623223836
AX-108838461	3A	72.79	3A	603525612	603525682	3A	624525083	624525153
AX-110017175	3A	72.79	3A	603501058	603501128	3A	624549947	624550017
AX-110514614	3A	72.79	3A	603464348	603464418	3A	624590079	624590149
AX-111056980	3A	72.79	3A	603953810	603953880	3A	624115467	624115536
AX-111491294	3A	72.79	3A	603485381	603485451	3A	624581543	624581613
AX-109110953	3A	73.22	3A	603016820	603016890	3A	625071115	625071185
AX-110365215	3A	73.22	3A	603140988	603141058	3A	624913752	624913822
AX-111564357	3A	73.22	3A	602737258	602737328	3A	625361119	625361189
AX-111638427	3A	76.4	3A	626822202	626822272	3A	635365185	635365255
AX-111181772	3A	79.08	3A	630293795	630293865	3A	638973000	638973070
AX-95658846	3A	79.08	3A	630286808	630286878	3A	638966010	638966080
AX-109418113	3A	79.51	3A	629667359	629667429	3A	638348854	638348924
AX-109452326	3A	79.51	3A	629797933	629798003	3A	638516136	638516206
AX-110029105	3A	79.51	3A	629514675	629514745	3A	638184894	638184964
AX-110512245	3A	79.51	3A	629569010	629569080	3A	638225201	638225271
AX-110950947	3A	79.51	3A	630010048	630010118	3A	638723146	638723216
AX-111098463	3A	79.51	3A	629628594	629628664	3A	638283979	638284049
AX-111598704	3A	79.51	3A	629504769	629504839	3A	638175305	638175375
AX-108751869	3A	91.05	3A	640316942	640317012	3A	648813696	648813766
AX-109284498	3A	91.05	3A	641308127	641308196	3A	649789014	649789084
AX-109480907	3A	91.05	3A	645193377	645193445	3A	653761506	653761573
AX-109500636	3A	91.05	3A	644972354	644972424	3A	653567933	653568003
AX-109526541	3A	91.05	3A	640214103	640214173	3A	648710612	648710682
AX-109851882	3A	91.05	3A	644313202	644313272	3A	652927694	652927764
AX-109855185	3A	91.05	3A	641572362	641572432	3A	650046318	650046388
AX-109877809	3A	91.05	3A	640725520	640725590	3A	649247228	649247297
AX-109915264	3A	91.05	3A	644308280	644308350	3A	652922529	652922588
AX-109917464	3A	91.05	3A	640983690	640983760	3A	649485825	649485895
AX-109925792	3A	91.05	3A	645913937	645914007	3A	654492269	654492339
AX-109952410	3A	91.05	3A	645916354	645916424	3A	654494680	654494750
AX-109956297	3A	91.05	3A	640590935	640591005	3A	649112558	649112628
AX-109962674	3A	91.05	3A	645080667	645080737	3A	653664193	653664263
AX-110399053	3A	91.05	3A	640068897	640068967	3A	648555421	648555471
AX-110518818	3A	91.05	3A	640631113	640631183	3A	649152142	649152212
AX-110529604	3A	91.05	3A	644328952	644329022	3A	652942868	652942938
AX-110532671	3A	91.05	3A	643845565	643845635	3A	652438379	652438449
AX-110562976	3A	91.05	3A	642577097	642577167	3A	651121996	651122066
AX-110624307	3A	91.05	3A	645918469	645918539	3A	654496795	654496865
AX-110640222	3A	91.05	3B	684755384	684755454	3B	700873269	700873339
AX-110928526	3A	91.05	3A	639885589	639885659	3A	648317208	648317278
AX-110941225	3A	91.05	3A	640948841	640948911	3A	649444591	649444661
AX-110957923	3A	91.05	3A	645267408	645267478	3A	653846997	653847067
AX-110967878	3A	91.05	3A	647402415	647402485	3A	655897298	655897368
AX-110975740	3A	91.05	3A	647397507	647397577	3A	655892337	655892407
AX-110982796	3A	91.05	3A	644964286	644964356	3A	653559682	653559752
AX-111055491	3A	91.05	3A	643054750	643054820	3A	651611807	651611877
AX-111073889	3A	91.05	3A	645681951	645682021	3A	654269775	654269845
AX-111085140	3A	91.05	3A	645386932	645387002	3A	653969796	653969866
AX-86174147	3A	91.05	3A	644234002	644234072	3A	652836964	652837034
AX-94525104	3A	91.05	3A	643836305	643836375	3A	652429256	652429326
AX-86166063	3A	91.48	3A	647734672	647734742	3A	656327280	656327350
AX-108755143	3A	91.9	3A	649315179	649315249	3A	657921712	657921782
AX-108910272	3A	91.9	4A	633638388	633638458	4A	640170474	640170544
AX-109479904	3A	91.9	3A	649503708	649503778	3A	658083755	658083825
AX-109522711	3A	91.9	3A	649216310	649216380	3A	657831690	657831760
AX-109903645	3A	91.9	3A	648922525	648922595	3A	657529574	657529643
AX-110378496	3A	91.9	3A	648738743	648738813	3A	657362608	657362678
AX-110379719	3A	91.9	3A	648376052	648376121	3A	656981210	656981280
AX-110673749	3A	91.9	3A	648937603	648937673	3A	657544641	657544711
AX-111224300	3A	91.9	3A	648734086	648734156	3A	657358095	657358164
AX-111529655	3A	91.9	3A	648324408	648324478	3A	656929542	656929612
AX-89599170	3A	91.9	3A	648583768	648583838	3A	657194072	657194142
AX-110065941	3A	93.21	3A	650339088	650339158	3A	658796251	658796321
AX-110384637	3A	93.21	3A	650345375	650345445	3A	658802536	658802606
AX-110932569	3A	93.21	3A	650312996	650313066	3A	658769380	658769450
AX-108853839	3A	97.35	3A	661611369	661611439	3A	670372226	670372294
AX-108869790	3A	97.35	3A	654289714	654289784	3A	662829767	662829837
AX-108946027	3A	97.35	3A	658891267	658891337	3A	667620099	667620169
AX-108967828	3A	97.35	3A	657360672	657360742	3A	666032823	666032893
AX-109354054	3A	97.35	3A	661011758	661011828	3A	669708171	669708241
AX-109414456	3A	97.35	3A	660954429	660954499	3A	669641927	669641997
AX-109415896	3A	97.35	3A	659741475	659741545	3A	668511162	668511232
AX-109449103	3A	97.35	3A	658551380	658551450	3A	667256767	667256837
AX-109449932	3A	97.35	3A	657602239	657602309	3A	666268968	666269038
AX-109459600	3A	97.35	3A	659799398	659799468	3A	668568433	668568503
AX-109490619	3A	97.35	3A	659266506	659266576	3A	668010949	668011019
AX-109526533	3A	97.35	3A	659965392	659965462	3A	668721669	668721739
AX-109529299	3A	97.35	3A	657599891	657599961	3A	666266621	666266691
AX-109874723	3A	97.35	3A	658009867	658009937	3A	666676908	666676978
AX-109910042	3A	97.35	3A	657380801	657380871	3A	666046918	666046988
AX-110124259	3A	97.35	3A	660272835	660272905	3A	669034777	669034847
AX-110172906	3A	97.35	3A	659330597	659330667	3A	668088608	668088678
AX-110364919	3A	97.35	3A	658667322	658667392	3A	667380243	667380313
AX-110373725	3A	97.35	3A	659499449	659499519	3A	668259243	668259313
AX-110375681	3A	97.35	3A	658524396	658524466	3A	667227885	667227955
AX-110711316	3A	97.35	3A	654529617	654529687	3A	663082153	663082223
AX-110919471	3A	97.35	3A	660987032	660987102	3A	669682708	669682777
AX-110926255	3A	97.35	3A	657489253	657489323	3A	666156241	666156311
AX-111013595	3A	97.35	3A	657358027	657358097	3A	666030178	666030248
AX-111038279	3A	97.35	3A	661993130	661993200	3A	670756760	670756830
AX-111045734	3A	97.35	3A	657888807	657888877	3A	666543607	666543677
AX-111072580	3A	97.35	3A	659269149	659269219	3A	668013603	668013673
AX-111095464	3A	97.35	3A	659602076	659602146	3A	668371189	668371259
AX-111116170	3A	97.35	3A	661014700	661014770	3A	669711113	669711183
AX-111216285	3A	97.35	3A	659783876	659783946	3A	668553257	668553327
AX-111252658	3A	97.35	3A	659322370	659322440	3A	668080381	668080451
AX-111499731	3A	97.35	3A	658444720	658444790	3A	667119821	667119891
AX-111528638	3A	97.35	3A	659336961	659337031	3A	668095015	668095085
AX-111701437	3A	97.35	3A	657370762	657370832	3A	666036976	666037046
AX-112288573	3A	97.35	3A	654298170	654298240	3A	662838569	662838639
AX-109614907	3A	99.07	3A	667307694	667307764	3A	676189450	676189520
AX-109892124	3A	99.07	Un	48758401	48758471	3A	681138042	681138112
AX-110575119	3A	99.07	3A	669790541	669790611	3A	678682935	678683005
AX-111757771	3A	99.07	3A	670025886	670025956	3A	678917403	678917473
AX-95245536	3A	99.07	3A	672020873	672020943	3A	680924541	680924611
AX-111798836	3A	101.27	3A	672819610	672819680	3A	681843349	681843419
AX-110020522	3A	103.5	3A	676964967	676965037	3A	686599504	686599574
AX-110932878	3A	103.5	3A	676976689	676976759	3A	686611330	686611400
AX-111463786	3A	103.92	3A	676982642	676982712	3A	686618808	686618878
AX-109344781	3A	104.35	3A	677515468	677515538	3A	687161920	687161990
AX-110363397	3A	104.35	3A	677536645	677536715	3A	687174579	687174649
AX-110907467	3A	104.35	3A	677519916	677519986	3A	687170019	687170089
AX-109490522	3A	115.35	3A	687473340	687473410	3A	697311566	697311636
AX-110404732	3A	115.35	3A	598024419	598024489	3A	628873192	628873262
AX-111015913	3A	115.35	3A	686429644	686429714	Un	53107	53177
AX-111060176	3A	115.35	3A	598197645	598197715	3A	629092623	629092693
AX-111152015	3A	115.35	3A	687381541	687381611	3A	697285952	697286022
AX-111572925	3A	115.35	3A	687093821	687093891	3A	697098855	697098925
AX-89619067	3A	115.35	3A	686337300	686337370	3A	696711709	696711779
AX-109855452	3A	122.05	7A	672106382	672106452	7A	687842572	687842642
AX-112286504	3A	122.05	3A	691848127	691848197	3A	702951082	702951151
AX-108737367	3A	122.91	Un	48936230	48936300	3A	705370785	705370855
AX-109305134	3A	122.91	3A	693391842	693391912	Un	8708	8778
AX-110066085	3A	122.91	3A	694260039	694260109	3A	706187450	706187520
AX-110377162	3A	122.91	Un	48962944	48963014	3A	705397847	705397917
AX-110409374	3A	122.91	3A	693555661	693555731	3A	705152554	705152624
AX-110536203	3A	122.91	3A	693398638	693398708	Un	15438	15508
AX-110583807	3A	122.91	3A	693148304	693148374	3A	704225811	704225881
AX-110971839	3A	122.91	3A	693455100	693455170	3A	705027780	705027850
AX-111591976	3A	122.91	Un	48920091	48920161	3A	705353970	705354040
AX-109498430	3A	132.06	3A	704866662	704866732	3A	716656979	716657049
AX-110562741	3A	134.42	3A	705667905	705667976	3A	717521263	717521334
AX-95090209	3A	134.42	3A	705563129	705563199	3A	717402981	717403051
AX-109817782	3A	142.21	3A	714411435	714411505	3A	726384696	726384766
AX-109961988	3A	142.21	3A	717488943	717489013	3A	729587460	729587530
AX-110368538	3A	142.21	3A	715305766	715305836	3A	727301983	727302053
AX-110429637	3A	142.21	3A	717685984	717686054	3A	729730543	729730613
AX-110982523	3A	142.21	3A	714437758	714437828	3A	726410683	726410753
AX-111024170	3A	142.21	3A	717789602	717789672	3A	729842498	729842568
AX-111495543	3A	142.21	3A	714386600	714386670	3A	726358571	726358641
AX-94700897	3A	142.21	3A	717629075	717629145	3A	729674232	729674302
AX-108934845	3A	142.65	3A	716574185	716574255	3A	728534324	728534394
AX-110470707	3A	142.65	3A	715948306	715948376	3A	727937450	727937520
AX-110677300	3A	142.65	3A	716571296	716571366	3A	728531568	728531635
AX-111048385	3A	142.65	3A	715622934	715623004	3A	727621178	727621248
AX-94920311	3A	142.65	3A	716173193	716173263	3A	728117198	728117268
AX-108978242	3A	144.01	3A	718415202	718415272	3A	730357028	730357098
AX-109372178	3A	144.01	3A	717942617	717942687	3A	730005531	730005601
AX-110363242	3A	144.01	3A	718224307	718224377	3A	730190840	730190910
AX-110390986	3A	144.01	3A	718429127	718429197	3A	730358554	730358624
AX-110696128	3A	144.01	3A	717854421	717854491	3A	729903576	729903646
AX-111005153	3A	144.01	3A	718337693	718337763	3A	730264324	730264394
AX-108789206	3A	144.45	3A	719640556	719640626	3A	731447733	731447803
AX-109360546	3A	144.45	3A	719909201	719909271	3A	731799762	731799832
AX-109936944	3A	144.45	3A	718883122	718883192	3A	730831653	730831723
AX-110177992	3A	144.45	Un	358542931	358543001	3A	731357953	731358023
AX-108789580	3A	145.34	3A	720309044	720309114	3A	732249927	732249997
AX-109360688	3A	146.23	3A	720377149	720377219	3A	732310275	732310345
AX-111762406	3A	147.59	3A	720804589	720804659	3A	732944849	732944914
AX-111576809	3A	148.94	3A	721660504	721660574	3A	733762889	733762959
AX-109397884	3A	149.82	Un	392551337	392551407	3A	742675174	742675244
AX-108734284	3A	151.16	3A	723344095	723344165	Un	12509	12579
AX-108755294	3A	151.16	3A	723769144	723769212	3A	740316914	740316982
AX-109329110	3A	151.16	3A	722351677	722351747	3A	734475522	734475592
AX-109838994	3A	151.16	3A	723573051	723573121	3A	740193963	740194033
AX-110007045	3A	151.16	3A	722367552	722367622	3A	734491624	734491694
AX-110471925	3A	151.16	3A	726072723	726072793	Un	6081	6151
AX-110482091	3A	151.16	3A	726205918	726205988	3A	742134103	742134173
AX-110492559	3A	151.16	3A	723629246	723629316	3A	740239871	740239941
AX-111037193	3A	151.16	3A	723065978	723066048	3A	734814022	734814092
AX-109289766	3A	152.05	3A	727736820	727736890	3A	744977884	744977954
AX-109399066	3A	152.05	3A	727750614	727750684	3A	744991579	744991649
AX-108846086	3A	152.49	3A	727922807	727922877	3A	745147622	745147692
AX-108926547	3A	152.49	3A	728119009	728119079	3A	745329944	745330014
AX-109386557	3A	152.49	3A	728692389	728692459	3A	746278533	746278603
AX-109486332	3A	152.49	3A	728134439	728134509	3A	745368473	745368543
AX-109830063	3A	152.49	3A	728182706	728182776	Un	548	618
AX-110373627	3A	152.49	3A	727952297	727952367	3A	745170093	745170163
AX-110437234	3A	152.49	3A	728066886	728066955	3A	745286385	745286454
AX-111143201	3A	152.49	3A	728075093	728075163	3A	745294810	745294880
AX-111198371	3A	152.49	3A	727963858	727963928	3A	745190087	745190157
AX-111619135	3A	152.49	3A	727975387	727975457	3B	843910564	843910630
AX-111043802	3A	153.38	3A	727019358	727019428	3A	743155815	743155885
AX-108742089	3A	153.82	Un	50199015	50199085	3A	743694552	743694622
AX-109834935	3A	153.82	3A	727431827	727431897	Un	7180	7250
AX-110397929	3A	153.82	3A	726804020	726804090	3A	743415044	743415114
AX-110505846	3A	153.82	3A	727593843	727593913	3A	32691070	32691129
AX-111021403	3A	153.82	3A	726800172	726800242	3A	743418892	743418962
AX-111536464	3A	153.82	3A	727028595	727028665	Un	9156	9226
AX-111601768	3A	153.82	Un	49926007	49926077	3A	744327445	744327515
AX-108726395	3A	154.71	3A	728773602	728773672	5B	630298882	630298947
AX-110641862	3A	154.71	3A	728987216	728987286	3A	746517069	746517139
AX-89367082	3A	154.71	3A	728747944	728748014	3A	746333087	746333157
AX-108873227	3A	155.15	3A	730191104	730191174	3A	748566871	748566941
AX-108873891	3A	155.15	3A	729648870	729648940	3A	748137246	748137316
AX-108891558	3A	155.15	3A	729370935	729371005	3A	747093806	747093876
[truncated: 4,540 more rows]
